# Supplementary material for: 2,2,7-Trichloro-3,4-dihydro­naphthalen-1(2H)-one
Source: Acta Crystallogr Sect E Struct Rep Online. 2009 Aug 26;65(Pt 9):o2254. doi: 10.1107/S1600536809032772 (PMC2969904; doi:10.1107/S1600536809032772)
Supplement: Supplementary file 2 [file e-65-o2254-Isup2.hkl]

# 
# h,k,l, Fc-squared, Fo-squared, sigma(Fo-squared) and status flag 
# 
data_I
_shelx_title ' k4_08 in P2(1)/c' 
_shelx_refln_list_code          4 
_shelx_F_calc_maximum      168.92 
_exptl_crystal_F_000       504.00 
_reflns_d_resolution_high  0.7697 
 
loop_ 
 _symmetry_equiv_pos_as_xyz 
 'x, y, z' 
 '-x, y+1/2, -z+1/2' 
 '-x, -y, -z' 
 'x, -y-1/2, z-1/2' 
 
_cell_length_a     8.5233 
_cell_length_b     8.0182 
_cell_length_c    14.8698 
_cell_angle_alpha  90.000 
_cell_angle_beta  102.561 
_cell_angle_gamma  90.000 
 
_shelx_F_squared_multiplier     1.000 
 
loop_ 
 _refln_index_h 
 _refln_index_k 
 _refln_index_l 
 _refln_F_squared_calc 
 _refln_F_squared_meas 
 _refln_F_squared_sigma 
 _refln_observed_status 
   2   0   0      413.01      430.87     16.76 o 
   3   0   0     7934.71     8479.25    315.39 o 
   4   0   0     4063.93     4313.79    158.90 o 
   5   0   0     2264.69     2310.49    156.27 o 
   6   0   0     1046.75     1160.23     31.40 o 
   7   0   0      508.17      610.68     37.54 o 
   8   0   0     3403.23     3832.25    118.61 o 
   9   0   0       33.07       19.17      9.49 o 
  10   0   0      265.39      288.24     18.10 o 
   1   1   0     2902.38     2839.88     56.33 o 
   2   1   0      858.09      845.88     14.37 o 
   3   1   0     1659.87     1675.21     32.56 o 
   4   1   0      388.65      392.27     12.49 o 
   5   1   0      855.38      922.83     32.84 o 
   6   1   0      828.18      912.78     28.91 o 
   7   1   0      167.31      160.96     10.86 o 
   8   1   0      391.85      382.23     13.31 o 
   9   1   0       22.18       14.36      7.46 o 
  10   1   0       98.91       81.99      9.89 o 
   0   2   0     7138.18     6536.07    121.79 o 
   1   2   0      435.64      436.32      8.36 o 
   2   2   0     2905.72     2910.05     43.29 o 
   3   2   0        9.43        2.51      0.87 o 
   4   2   0       12.82        8.81      1.49 o 
   5   2   0        1.30        0.44      1.88 o 
   6   2   0      417.47      437.36     10.88 o 
   7   2   0       60.27       61.56      5.06 o 
   8   2   0      577.37      604.48     15.81 o 
   9   2   0       47.74       29.57      6.72 o 
  10   2   0       17.55       14.75     10.57 o 
   1   3   0       12.74        6.36      0.89 o 
   2   3   0    10453.69    11162.64    243.55 o 
   3   3   0     4001.43     4025.97     64.82 o 
   4   3   0      673.32      747.31     16.34 o 
   5   3   0     1352.49     1373.57     43.65 o 
   6   3   0      465.17      479.63     13.51 o 
   7   3   0      328.30      313.68     12.60 o 
   8   3   0     2785.04     3048.80     59.37 o 
   9   3   0      329.33      334.86     20.08 o 
  10   3   0      166.84      153.83     16.89 o 
   0   4   0     6278.78     5796.80    182.93 o 
   1   4   0      964.87     1034.72     18.20 o 
   2   4   0      206.97      220.68      7.76 o 
   3   4   0       51.18       15.51      1.80 o 
   4   4   0      522.97      556.62     13.36 o 
   5   4   0      937.15     1001.68     33.50 o 
   6   4   0        4.92        2.70      3.60 o 
   7   4   0      348.27      344.47     17.72 o 
   8   4   0     1429.61     1537.43     58.64 o 
   9   4   0      165.11      149.96     11.50 o 
   1   5   0        0.34        0.24      1.51 o 
   2   5   0      519.30      525.77     18.16 o 
   3   5   0       29.07       23.36      2.13 o 
   4   5   0       18.66       14.80      2.84 o 
   5   5   0      292.98      279.85     13.21 o 
   6   5   0        8.92        5.00      3.25 o 
   7   5   0       48.00       44.91      9.77 o 
   8   5   0        1.10        4.97      6.05 o 
   9   5   0      193.33      158.86     41.48 o 
   0   6   0    11500.81    11139.97    495.73 o 
   1   6   0      114.54      103.73      3.54 o 
   2   6   0      352.24      354.36     14.76 o 
   3   6   0      376.26      325.82     12.22 o 
   4   6   0      160.28      132.77      8.32 o 
   5   6   0      471.70      494.01     29.38 o 
   6   6   0      512.81      457.92     36.86 o 
   7   6   0       17.30        8.57      5.96 o 
   8   6   0     1061.14     1164.37    111.18 o 
   1   7   0     1285.31     1321.78     38.26 o 
   2   7   0        0.52        1.47      2.75 o 
   3   7   0      703.16      664.38     18.92 o 
   4   7   0       14.94        8.90      3.24 o 
   5   7   0      604.53      553.80     39.89 o 
   6   7   0      743.53      823.77     60.73 o 
   7   7   0      160.65      120.07     65.19 o 
   8   7   0       57.58       46.60     24.69 o 
   0   8   0       56.70       49.96     10.82 o 
   1   8   0      458.81      464.88     22.36 o 
   2   8   0      843.48      875.65     19.20 o 
   3   8   0      147.46      129.08     18.09 o 
   4   8   0      190.46      177.04     10.62 o 
   5   8   0      113.26      109.67     11.45 o 
   6   8   0      210.26      223.57     11.88 o 
   1   9   0      134.59      129.04     12.90 o 
   2   9   0      459.43      549.18     22.62 o 
   3   9   0      487.91      596.82     22.15 o 
   4   9   0        5.09       -6.03      7.39 o 
   5   9   0      457.63      508.98     29.51 o 
   0  10   0      240.94      233.85     24.72 o 
   1  10   0      158.82      157.90     17.85 o 
   2  10   0       79.22       83.18     21.22 o 
   3  10   0        0.10        4.42     11.79 o 
 -10   1   1      653.26      704.63     19.53 o 
  -9   1   1       44.40       29.17      7.01 o 
  -8   1   1      216.87      217.86      8.98 o 
  -7   1   1       81.30       63.81      3.06 o 
  -6   1   1      810.47      848.14     15.18 o 
  -5   1   1     2464.39     2510.41     58.25 o 
  -4   1   1     1479.98     1532.83     28.71 o 
  -3   1   1     6903.24     6949.06    155.52 o 
  -2   1   1     2589.87     2471.10     51.79 o 
  -1   1   1      706.75      728.92     17.08 o 
   0   1   1      608.91      587.72     11.93 o 
   1   1   1     6092.29     6180.10     93.42 o 
   2   1   1     1088.71     1110.07     21.47 o 
   3   1   1      385.80      387.79      9.90 o 
   4   1   1      754.02      762.24     19.56 o 
   5   1   1     2384.55     2525.31     81.55 o 
   6   1   1        0.10        2.28      2.99 o 
   7   1   1      554.29      557.56     19.30 o 
   8   1   1       76.33       71.72      6.67 o 
   9   1   1      696.50      757.02     19.48 o 
  10   1   1      350.16      384.13     14.81 o 
 -10   2   1      347.73      351.71     18.38 o 
  -9   2   1      136.28      133.63      8.43 o 
  -8   2   1      810.14      857.60     31.94 o 
  -7   2   1     2588.17     2760.78     70.28 o 
  -6   2   1     1462.60     1525.12     49.44 o 
  -5   2   1        0.74       -2.08      2.08 o 
  -4   2   1     1119.19     1160.31     22.89 o 
  -3   2   1     1026.24     1065.19     13.35 o 
  -2   2   1     7088.73     6876.47    109.23 o 
  -1   2   1     3981.83     4034.10     86.88 o 
   0   2   1     3678.83     3475.17     58.74 o 
   1   2   1     7396.14     7114.11    109.78 o 
   2   2   1     2293.08     2217.13     26.60 o 
   3   2   1        3.11        1.17      0.97 o 
   4   2   1        2.58        2.24      1.68 o 
   5   2   1      157.11      175.10      5.21 o 
   6   2   1      838.87      856.57     23.34 o 
   7   2   1        0.27        2.87      3.26 o 
   8   2   1      487.94      502.29     16.40 o 
   9   2   1      223.55      223.77     15.30 o 
  10   2   1       65.19       48.63      8.89 o 
 -10   3   1        7.05        3.06      6.16 o 
  -9   3   1       86.01       67.07      7.48 o 
  -8   3   1        0.37       -4.62      4.62 o 
  -7   3   1        3.47       -0.35      3.78 o 
  -6   3   1       35.26       31.07      4.14 o 
  -5   3   1       35.44       30.21      3.36 o 
  -4   3   1       65.29       68.74      2.74 o 
  -3   3   1      891.69      944.05     31.98 o 
  -2   3   1      573.30      575.24     14.32 o 
  -1   3   1      493.30      506.86      7.26 o 
   0   3   1      182.11      184.16      3.01 o 
   1   3   1      146.62      147.43      3.29 o 
   2   3   1     1090.83     1123.96     21.76 o 
   3   3   1      279.40      324.42      8.04 o 
   4   3   1      259.61      262.61      5.51 o 
   5   3   1      816.95      835.79     17.30 o 
   6   3   1      122.53      127.11      5.88 o 
   7   3   1      544.94      571.73     23.32 o 
   8   3   1      153.19      144.29     10.40 o 
   9   3   1       30.54       22.95      6.38 o 
  10   3   1       86.22       86.31      9.77 o 
 -10   4   1       83.07       71.08     10.25 o 
  -9   4   1        0.04       -1.84      5.58 o 
  -8   4   1      607.37      621.10     16.21 o 
  -7   4   1     1388.65     1450.08     46.00 o 
  -6   4   1      314.36      286.02     15.63 o 
  -5   4   1      121.49      113.41      5.98 o 
  -4   4   1      240.58      227.50      8.73 o 
  -3   4   1       56.75       58.15      3.03 o 
  -2   4   1      970.72      896.52     21.60 o 
  -1   4   1      332.37      311.65      7.52 o 
   0   4   1     2438.67     2280.85     44.97 o 
   1   4   1     2143.15     2244.15     45.47 o 
   2   4   1     1318.57     1329.42     32.01 o 
   3   4   1       22.20       30.51      1.98 o 
   4   4   1        3.93        3.32      2.38 o 
   5   4   1        9.21        4.68      2.68 o 
   6   4   1      855.21      895.15     35.38 o 
   7   4   1       35.45       29.42      4.34 o 
   8   4   1      268.15      252.31     18.00 o 
   9   4   1      203.31      218.07     20.61 o 
  -9   5   1      135.65      136.72     36.09 o 
  -8   5   1      238.64      173.14     27.52 o 
  -7   5   1       21.18       11.33      4.64 o 
  -6   5   1      279.06      241.35     13.88 o 
  -5   5   1      828.87      784.28     27.95 o 
  -4   5   1      334.30      335.90      8.32 o 
  -3   5   1     2702.39     2702.83     84.54 o 
  -2   5   1      834.15      847.21     30.80 o 
  -1   5   1       87.46       70.04      2.63 o 
   0   5   1      141.14      139.65      4.07 o 
   1   5   1      822.98      766.68     12.21 o 
   2   5   1      832.13      875.18     28.09 o 
   3   5   1      401.44      402.04     15.03 o 
   4   5   1      338.22      339.25     17.96 o 
   5   5   1     2138.51     2276.20     80.78 o 
   6   5   1       71.37       49.73     10.33 o 
   7   5   1      537.71      552.73     24.27 o 
   8   5   1       67.07       61.70      7.21 o 
   9   5   1      270.09      275.05     14.64 o 
  -8   6   1       64.76       30.35     44.10 o 
  -7   6   1      114.70      111.03     11.88 o 
  -6   6   1      491.06      493.13     36.18 o 
  -5   6   1      445.35      455.75     12.27 o 
  -4   6   1      282.98      261.94     12.25 o 
  -3   6   1      623.03      597.46     20.26 o 
  -2   6   1      931.69      939.72     28.87 o 
  -1   6   1     2366.71     2377.72     54.15 o 
   0   6   1      227.55      233.89      6.64 o 
   1   6   1      560.73      540.09     24.84 o 
   2   6   1      260.45      265.37      6.86 o 
   3   6   1       28.37       31.49      3.58 o 
   4   6   1      283.36      288.23     16.66 o 
   5   6   1       33.07       14.38      3.68 o 
   6   6   1       21.89       15.43      5.37 o 
   7   6   1      177.54      168.82     18.70 o 
   8   6   1        2.76       -6.76      7.53 o 
  -8   7   1      260.41      304.13     19.43 o 
  -7   7   1       56.22       75.16     11.85 o 
  -6   7   1       51.88       51.29     13.50 o 
  -5   7   1      458.83      443.28     15.42 o 
  -4   7   1      137.44      132.64      8.13 o 
  -3   7   1      379.76      376.95     17.24 o 
  -2   7   1     1104.90     1114.69     37.26 o 
  -1   7   1        9.94        6.83      2.71 o 
   0   7   1      200.37      175.45      7.52 o 
   1   7   1      198.16      176.40      6.66 o 
   2   7   1        3.65        1.19      3.24 o 
   3   7   1      556.66      628.84     17.55 o 
   4   7   1        7.79       11.11      3.74 o 
   5   7   1       21.18       14.13      4.38 o 
   6   7   1      329.80      343.44     17.36 o 
   7   7   1       11.93        6.95      9.82 o 
  -7   8   1      169.70      171.11     17.91 o 
  -6   8   1      240.35      234.77     19.96 o 
  -5   8   1       52.84       62.39     13.54 o 
  -4   8   1        0.12       -1.56      6.07 o 
  -3   8   1       32.04       22.58      5.41 o 
  -2   8   1      204.13      182.66     13.31 o 
  -1   8   1      217.78      202.18     11.00 o 
   0   8   1     1085.49     1132.32     37.66 o 
   1   8   1      543.02      533.26     25.94 o 
   2   8   1      177.56      168.39     11.93 o 
   3   8   1       66.98       65.21     13.23 o 
   4   8   1       55.25       29.43      8.01 o 
   5   8   1      150.66      142.36     10.06 o 
   6   8   1      201.29      191.74     16.38 o 
  -5   9   1       20.09       10.35      8.57 o 
  -4   9   1       43.82       42.96      8.04 o 
  -3   9   1      567.11      642.05     20.73 o 
  -2   9   1      162.09      174.83     16.52 o 
  -1   9   1      153.26      143.24     13.32 o 
   0   9   1       33.86       34.01      8.36 o 
   1   9   1       40.65       33.84      6.34 o 
   2   9   1      423.42      454.95     19.06 o 
   3   9   1      118.33      135.51     16.61 o 
   4   9   1      116.05      126.90     19.17 o 
   5   9   1      683.26      847.25     63.18 o 
  -3  10   1       64.31       55.51     12.59 o 
  -2  10   1       78.87       68.80     15.88 o 
  -1  10   1      181.64      194.88     19.27 o 
   0  10   1      684.07      826.21     32.96 o 
   1  10   1       13.14        9.22     10.57 o 
   2  10   1       63.76       54.53     19.19 o 
 -11   0   2       88.16       72.94     16.72 o 
 -10   0   2       41.58       15.74      7.23 o 
  -9   0   2      485.39      431.68     39.21 o 
  -8   0   2     1284.24     1341.59     55.39 o 
  -7   0   2     1943.03     2036.06     94.39 o 
  -6   0   2      305.50      355.39     14.73 o 
  -5   0   2     4299.13     4785.58    120.71 o 
  -4   0   2        5.13        7.42      1.64 o 
  -3   0   2      645.06      697.91     24.36 o 
  -2   0   2    18435.44    18324.28   1006.30 o 
  -1   0   2     1077.56     1013.61     17.18 o 
   0   0   2      256.94      286.00      9.89 o 
   1   0   2     4161.78     4412.98    104.10 o 
   2   0   2     1343.78     1397.95     39.48 o 
   3   0   2      310.87      287.78     10.16 o 
   4   0   2     4313.44     5055.11    273.76 o 
   5   0   2     1311.93     1416.66     93.38 o 
   6   0   2     1149.20     1091.19     59.04 o 
   7   0   2      265.82      231.92     11.89 o 
   8   0   2     1169.24     1214.28     64.54 o 
   9   0   2     1088.60     1144.74     46.88 o 
  10   0   2      676.74      713.71     76.75 o 
 -10   1   2       76.41       63.89      8.10 o 
  -9   1   2        0.73        1.47      5.53 o 
  -8   1   2      116.01      101.77      5.83 o 
  -7   1   2      269.92      267.85     13.76 o 
  -6   1   2       42.44       32.17      3.04 o 
  -5   1   2     1162.89     1106.78     30.59 o 
  -4   1   2       74.27       65.95      2.81 o 
  -3   1   2      144.95      129.97      3.47 o 
  -2   1   2     6100.71     5915.75    125.83 o 
  -1   1   2     3006.65     2872.37     45.42 o 
   2   1   2      279.40      264.29      4.91 o 
   3   1   2     2194.68     2189.42     43.96 o 
   4   1   2       41.28       34.48      3.52 o 
   5   1   2       14.05       16.91      2.59 o 
   6   1   2      934.55      976.73     34.28 o 
   7   1   2       49.35       44.29      6.10 o 
   8   1   2        0.06        3.12      5.23 o 
   9   1   2       33.35       20.45      8.52 o 
  10   1   2        2.00       -2.18      7.51 o 
 -10   2   2       48.01       38.81      7.91 o 
  -9   2   2        0.00       -4.86      4.86 o 
  -8   2   2       55.28       44.87      5.65 o 
  -7   2   2      412.03      403.44     12.55 o 
  -6   2   2       37.02       32.56      3.91 o 
  -5   2   2      711.77      714.20     23.97 o 
  -4   2   2      324.79      341.33      8.00 o 
  -3   2   2        9.67        4.73      0.92 o 
  -2   2   2      474.22      484.59     10.84 o 
  -1   2   2      121.57      114.62      3.32 o 
   0   2   2      164.36      154.08      2.45 o 
   1   2   2     1726.24     1762.46     25.92 o 
   2   2   2        2.07        0.69      0.95 o 
   3   2   2        2.07        0.09      1.27 o 
   4   2   2       98.56       82.58      4.82 o 
   5   2   2      180.24      184.53      7.65 o 
   6   2   2       40.48       36.59      4.77 o 
   7   2   2        9.08        9.49      3.93 o 
   8   2   2      105.12       80.86      7.51 o 
   9   2   2       15.69       11.07      6.96 o 
  10   2   2       27.56       20.16     10.53 o 
 -10   3   2      273.97      273.53     13.87 o 
  -9   3   2       27.81       17.57      5.71 o 
  -8   3   2      105.65      102.47     12.61 o 
  -7   3   2      493.99      486.41     12.87 o 
  -6   3   2      188.40      183.84     12.00 o 
  -5   3   2     3454.95     3545.94     81.15 o 
  -4   3   2     2685.05     3145.97     61.36 o 
  -3   3   2      226.92      191.64      6.85 o 
  -2   3   2     8084.71     7792.60    178.63 o 
  -1   3   2     3136.37     3102.87     54.31 o 
   0   3   2      319.68      331.50      6.60 o 
   1   3   2       20.26       12.38      1.13 o 
   2   3   2     4137.36     4716.48     96.33 o 
   3   3   2     8924.37     9639.90    189.01 o 
   4   3   2       81.58       80.03      3.49 o 
   5   3   2       28.96       23.55      4.05 o 
   6   3   2     7748.63     8439.23    182.54 o 
   7   3   2        5.97        3.07      3.82 o 
   8   3   2        0.13        8.76      5.92 o 
   9   3   2      154.23      142.98     10.19 o 
  10   3   2        2.78       -2.08      9.86 o 
 -10   4   2      297.44      293.30     14.92 o 
  -9   4   2       75.48       53.79      7.32 o 
  -8   4   2      565.56      564.58     23.20 o 
  -7   4   2       20.90       13.24      4.17 o 
  -6   4   2       73.62       70.30      4.99 o 
  -5   4   2      501.17      464.06     15.66 o 
  -4   4   2       65.44       47.42      4.94 o 
  -3   4   2     1509.41     1566.16     46.27 o 
  -2   4   2       24.42       19.21      1.33 o 
  -1   4   2      181.37      177.81      4.79 o 
   0   4   2     2659.35     2648.45     43.11 o 
   1   4   2     3982.88     4377.24     75.73 o 
   2   4   2      479.85      446.67     13.15 o 
   3   4   2      222.29      238.76      8.93 o 
   4   4   2      252.28      254.74     11.97 o 
   5   4   2      169.02      162.95     16.51 o 
   6   4   2      478.14      473.73     17.86 o 
   7   4   2      222.06      219.26     19.90 o 
   8   4   2        1.62        0.62      5.72 o 
   9   4   2      288.19      285.68     27.76 o 
  -9   5   2       11.42       12.60     13.29 o 
  -8   5   2      259.33      261.40     11.85 o 
  -7   5   2       34.22       25.42      4.85 o 
  -6   5   2      262.43      267.42     10.53 o 
  -5   5   2        0.76        2.32      2.33 o 
  -4   5   2      107.81      101.25      3.65 o 
  -3   5   2     1246.59     1266.40     32.30 o 
  -2   5   2        8.27        8.71      1.50 o 
  -1   5   2      165.37      169.42      5.96 o 
   0   5   2      971.11      950.75     17.79 o 
   1   5   2     1277.12     1290.03     26.07 o 
   2   5   2      142.19      119.35      7.00 o 
   3   5   2       17.01        8.63      2.54 o 
   4   5   2      706.71      748.69     38.09 o 
   5   5   2      336.27      354.70     20.76 o 
   6   5   2        1.72        4.78      4.29 o 
   7   5   2      126.92      117.74     11.46 o 
   8   5   2      166.82      199.11     14.82 o 
   9   5   2       17.85       21.99      7.23 o 
  -9   6   2       32.17       18.48     14.58 o 
  -8   6   2      298.74      320.80     30.64 o 
  -7   6   2      920.80      941.63     31.32 o 
  -6   6   2        7.48        6.48      3.80 o 
  -5   6   2      689.98      672.57     29.18 o 
  -4   6   2       19.97       15.53      2.45 o 
  -3   6   2       43.91       40.51      3.82 o 
  -2   6   2      294.43      292.06     12.65 o 
  -1   6   2       67.12       69.25      2.81 o 
   0   6   2      402.19      387.99     13.63 o 
   1   6   2      931.35      946.86     23.35 o 
   2   6   2      242.41      234.08      8.66 o 
   3   6   2      275.74      289.99     17.69 o 
   4   6   2      291.38      214.70     10.82 o 
   5   6   2      411.91      455.30     28.40 o 
   6   6   2      233.27      240.90     13.17 o 
   7   6   2        0.23       -2.46      5.55 o 
   8   6   2      597.50      688.05    100.29 o 
  -8   7   2       50.44       26.60      8.75 o 
  -7   7   2      462.32      465.80     37.22 o 
  -6   7   2      236.04      242.05     17.52 o 
  -5   7   2      780.39      827.84     30.80 o 
  -4   7   2        2.08        1.81      5.00 o 
  -3   7   2      217.20      195.88     12.84 o 
  -2   7   2     3009.94     3114.49     71.57 o 
  -1   7   2      594.40      563.41     21.07 o 
   0   7   2      584.88      587.55     19.37 o 
   1   7   2      531.48      532.83     19.35 o 
   2   7   2      101.73       84.18      5.36 o 
   3   7   2      878.87      989.60     35.39 o 
   4   7   2      340.96      333.36     20.06 o 
   5   7   2      201.69      165.48     12.51 o 
   6   7   2      348.21      419.48     39.47 o 
   7   7   2      212.02      252.03     28.94 o 
  -7   8   2      170.57      198.16     31.68 o 
  -6   8   2      227.43      241.48     11.39 o 
  -5   8   2        1.38       -0.21      5.61 o 
  -4   8   2      226.45      234.98     10.94 o 
  -3   8   2      107.33       92.47      6.19 o 
  -2   8   2       18.38        9.29      4.90 o 
  -1   8   2        1.16       -1.08      3.21 o 
   0   8   2        4.79        7.47      3.03 o 
   1   8   2       11.50       12.66      3.78 o 
   2   8   2       25.74       22.09      4.00 o 
   3   8   2        4.61        3.26      4.47 o 
   4   8   2       76.26       50.55      5.92 o 
   5   8   2      175.88      147.48     27.18 o 
   6   8   2       40.95       42.56     10.14 o 
  -5   9   2       66.31       48.61     12.36 o 
  -4   9   2       32.08       19.01      7.61 o 
  -3   9   2      187.16      217.56     18.11 o 
  -2   9   2      252.67      250.35     21.03 o 
  -1   9   2      104.66      101.87      9.74 o 
   0   9   2      216.95      238.75     13.12 o 
   1   9   2       57.85       42.52      6.80 o 
   2   9   2       30.49       16.37      6.46 o 
   3   9   2      175.03      158.70     13.66 o 
   4   9   2       52.38       44.53      9.37 o 
   5   9   2      137.21      173.67     22.35 o 
  -3  10   2      268.91      292.36     14.70 o 
  -2  10   2      200.37      173.35     11.84 o 
  -1  10   2        5.82        4.47     13.11 o 
   0  10   2      664.73      824.97     52.62 o 
   1  10   2      596.85      749.09     29.73 o 
   2  10   2       48.74       43.23     17.46 o 
 -11   1   3      320.93      361.09     14.41 o 
 -10   1   3      184.34      169.48     10.55 o 
  -9   1   3      630.30      686.48     23.46 o 
  -8   1   3     1707.67     1848.12     35.11 o 
  -7   1   3        9.06       10.14      2.35 o 
  -6   1   3      280.26      269.06      9.36 o 
  -5   1   3        0.93        0.51      1.28 o 
  -4   1   3     1678.27     1578.07     33.45 o 
  -3   1   3     6303.77     6240.67    108.84 o 
  -2   1   3     4676.70     4604.09     56.10 o 
  -1   1   3     6706.25     6577.65    128.82 o 
   0   1   3     1201.83     1231.30     16.62 o 
   1   1   3     2283.86     2401.46     42.49 o 
   2   1   3     1745.94     1930.15     39.96 o 
   3   1   3     3247.67     3605.47     65.94 o 
   4   1   3     2894.56     3216.88     64.55 o 
   5   1   3     2014.61     2041.64     55.48 o 
   6   1   3      439.42      437.56     11.72 o 
   7   1   3      145.60      143.69      7.53 o 
   8   1   3        4.52       -0.99      4.78 o 
   9   1   3       32.97       39.26      6.98 o 
  10   1   3       26.61       17.85     10.13 o 
 -10   2   3      101.19       93.85      8.50 o 
  -9   2   3       39.05       25.04      6.65 o 
  -8   2   3      407.57      451.41     14.23 o 
  -7   2   3     1564.58     1628.67     32.45 o 
  -6   2   3       95.48       86.88      4.70 o 
  -5   2   3     2033.69     2008.63     42.84 o 
  -4   2   3      219.06      230.58      4.94 o 
  -3   2   3      149.15      136.58      5.19 o 
  -2   2   3      150.80      145.24      3.77 o 
  -1   2   3     1804.15     1787.09     44.35 o 
   0   2   3    11333.15    11333.87    205.95 o 
   1   2   3     1716.23     1798.02     29.12 o 
   2   2   3      503.83      516.35     12.28 o 
   3   2   3     5508.17     6039.28    118.62 o 
   4   2   3      159.85      141.03      8.27 o 
   5   2   3     2370.28     2491.77     49.72 o 
   6   2   3      365.36      343.61     14.60 o 
   7   2   3      343.22      348.50     10.70 o 
   8   2   3     1364.51     1484.69     32.68 o 
   9   2   3       12.99        6.64      7.36 o 
  10   2   3       49.82       37.05     10.42 o 
 -10   3   3       19.71        9.84      7.04 o 
  -9   3   3      261.30      281.67     12.84 o 
  -8   3   3      120.98      117.24      6.71 o 
  -7   3   3      361.25      359.27      9.67 o 
  -6   3   3      225.45      209.52     10.66 o 
  -5   3   3      344.67      361.03     11.37 o 
  -4   3   3      895.58      875.46     21.98 o 
  -3   3   3      560.55      522.55      9.17 o 
  -2   3   3       44.72       39.25      2.56 o 
  -1   3   3      222.08      224.04      4.71 o 
   0   3   3      982.81      983.30     20.28 o 
   1   3   3      926.83     1014.21     21.26 o 
   2   3   3      159.87      170.07      3.63 o 
   3   3   3      334.16      330.48     10.60 o 
   4   3   3      209.51      206.39      6.97 o 
   5   3   3      280.07      276.69      8.88 o 
   6   3   3        4.54        3.69      3.97 o 
   7   3   3       25.19       14.63      5.45 o 
   8   3   3        2.17       -4.67      4.71 o 
   9   3   3        0.84        2.07      6.56 o 
 -10   4   3      151.69      136.66     18.06 o 
  -9   4   3       55.11       50.58     14.59 o 
  -8   4   3      386.43      420.11     16.03 o 
  -7   4   3      494.90      510.66     19.00 o 
  -6   4   3       62.36       60.70      5.06 o 
  -5   4   3     1367.10     1396.31     36.59 o 
  -4   4   3        2.93        4.79      1.39 o 
  -3   4   3      217.02      235.10      8.04 o 
  -2   4   3       61.49       44.87      2.17 o 
  -1   4   3      412.54      411.76     12.04 o 
   0   4   3     2456.20     2485.18     52.66 o 
   1   4   3     1902.08     1956.76     38.28 o 
   2   4   3       42.30       36.26      2.90 o 
   3   4   3     1385.46     1466.18     54.86 o 
   4   4   3       39.92       38.44      3.22 o 
   5   4   3     1188.70     1214.07     50.14 o 
   6   4   3      329.48      350.15     19.47 o 
   7   4   3       47.02       35.49      6.09 o 
   8   4   3      419.96      408.46     14.32 o 
   9   4   3       64.25       64.27      9.63 o 
  -9   5   3      530.18      515.09    102.86 o 
  -8   5   3      637.63      692.04     39.26 o 
  -7   5   3       80.45       71.97      8.27 o 
  -6   5   3      143.41      143.62      5.61 o 
  -5   5   3        5.61        4.53      1.91 o 
  -4   5   3     1078.47     1023.73     22.66 o 
  -3   5   3     2228.17     2132.81     44.25 o 
  -2   5   3     1543.50     1506.35     46.50 o 
  -1   5   3      984.06      976.42     27.16 o 
   0   5   3      579.72      552.90     12.41 o 
   1   5   3      672.38      667.17     14.35 o 
   2   5   3      266.00      239.37     11.91 o 
   3   5   3      745.83      741.70     31.11 o 
   4   5   3      999.23      969.85     46.12 o 
   5   5   3     1133.84     1186.09     48.41 o 
   6   5   3      210.05      193.00     11.11 o 
   7   5   3       16.73       16.17      5.19 o 
   8   5   3        4.84        0.80      6.62 o 
  -9   6   3       56.40       37.99     13.48 o 
  -8   6   3       24.05       31.07     13.25 o 
  -7   6   3      144.61      111.85     19.04 o 
  -6   6   3       60.12       63.53      5.97 o 
  -5   6   3       57.00       46.89      5.05 o 
  -4   6   3       10.66       10.98      1.99 o 
  -3   6   3        2.54        1.36      1.30 o 
  -2   6   3       59.84       70.26      5.61 o 
  -1   6   3      971.98     1004.67     23.59 o 
   0   6   3      887.95      892.49     22.73 o 
   1   6   3      585.28      594.73     13.84 o 
   2   6   3      210.54      209.12     11.28 o 
   3   6   3     1273.98     1317.41     45.18 o 
   4   6   3      521.56      508.12     21.65 o 
   5   6   3      100.98       91.41      6.79 o 
   6   6   3      107.62      103.63      8.75 o 
   7   6   3      244.40      240.94     28.36 o 
   8   6   3      352.13      308.39     27.00 o 
  -8   7   3       63.93       70.70     15.68 o 
  -7   7   3      160.15      151.84     11.22 o 
  -6   7   3        8.20        2.67      5.84 o 
  -5   7   3      241.39      246.70     10.28 o 
  -4   7   3       10.88       10.71      4.73 o 
  -3   7   3      160.12      146.98      8.99 o 
  -2   7   3      337.01      339.50     15.27 o 
  -1   7   3      183.41      166.21      6.59 o 
   0   7   3       17.17       12.73      3.31 o 
   1   7   3        2.01        0.43      2.90 o 
   2   7   3       40.30       32.83      5.34 o 
   3   7   3      953.41      997.01     33.70 o 
   4   7   3       73.86       69.63      5.60 o 
   5   7   3      145.25      167.68      8.51 o 
   6   7   3       52.29       41.26      7.12 o 
   7   7   3       99.14      120.11     37.64 o 
  -7   8   3      540.27      692.33     59.82 o 
  -6   8   3        3.05       -1.70      7.44 o 
  -5   8   3      327.51      305.52     12.58 o 
  -4   8   3       31.40       29.42      5.95 o 
  -3   8   3        0.01        0.98      5.19 o 
  -2   8   3       67.07       50.02      5.95 o 
  -1   8   3      116.19      101.60      7.89 o 
   0   8   3      517.60      497.19     12.96 o 
   1   8   3      307.15      319.00     17.01 o 
   2   8   3       78.75       55.56      7.31 o 
   3   8   3      550.37      573.94     31.33 o 
   4   8   3        0.22       -1.45      4.57 o 
   5   8   3       84.22       64.20     17.17 o 
   6   8   3      209.92      212.80     19.19 o 
  -5   9   3      250.17      287.61     20.79 o 
  -4   9   3      571.81      670.89     33.65 o 
  -3   9   3      310.62      329.19     21.55 o 
  -2   9   3        0.21        3.32      5.51 o 
  -1   9   3       91.99       80.37      7.70 o 
   0   9   3      356.43      384.19     29.13 o 
   1   9   3      429.11      492.12     26.99 o 
   2   9   3       85.57       59.53     15.04 o 
   3   9   3      178.62      159.82     29.50 o 
   4   9   3      217.41      230.96     19.22 o 
  -2  10   3       24.16       11.66      6.81 o 
  -1  10   3       24.87       16.33     10.44 o 
   0  10   3       14.70       15.59     11.10 o 
   1  10   3      482.32      523.09     40.18 o 
   2  10   3       74.60       42.12     22.85 o 
 -11   0   4       71.79       62.65     14.61 o 
 -10   0   4      115.71      105.79     17.21 o 
  -9   0   4      677.33      749.29     39.32 o 
  -8   0   4      297.84      299.67     14.38 o 
  -6   0   4      821.36      845.80     86.22 o 
  -5   0   4        0.17        3.66      2.54 o 
  -4   0   4      254.04      160.20     10.73 o 
  -3   0   4        3.62        3.22      0.97 o 
  -1   0   4      874.72      806.19     34.62 o 
   1   0   4    28534.84    30077.85   1227.76 o 
   2   0   4    13545.55    15038.20    333.23 o 
   3   0   4      499.18      519.02     15.12 o 
   4   0   4      214.10      170.24      9.02 o 
   5   0   4     1164.88     1219.26     53.68 o 
   6   0   4     2253.59     2364.66     63.05 o 
   7   0   4       72.17       67.28      9.78 o 
   8   0   4      142.33      101.08     14.28 o 
   9   0   4     1472.62     1672.99    164.95 o 
  10   0   4       64.49       78.08     13.78 o 
 -11   1   4        2.26       -8.22      8.22 o 
 -10   1   4      436.65      488.92     15.21 o 
  -9   1   4        4.87        9.39      4.66 o 
  -8   1   4       37.90       19.13      3.98 o 
  -7   1   4       94.78       65.77      6.38 o 
  -6   1   4      383.99      390.23     11.48 o 
  -5   1   4      574.82      566.93     18.09 o 
  -4   1   4       10.30        6.18      1.19 o 
  -3   1   4     1860.51     2010.47     35.94 o 
  -2   1   4     1948.40     1875.93     37.24 o 
  -1   1   4        0.06       -0.33      0.50 o 
   0   1   4       16.28       15.28      0.92 o 
   1   1   4       95.74      104.04      2.72 o 
   2   1   4       14.46       12.48      1.43 o 
   3   1   4     2368.17     2683.09     46.15 o 
   4   1   4      694.07      748.64     28.10 o 
   5   1   4      319.51      295.36     11.29 o 
   6   1   4       21.60       14.94      4.24 o 
   7   1   4      305.06      292.73     10.70 o 
   8   1   4        9.33        8.54      5.98 o 
   9   1   4       60.93       44.15      9.14 o 
  10   1   4       75.72       43.71     11.09 o 
 -10   2   4       15.28        7.47      7.86 o 
  -9   2   4        2.62        1.05      6.03 o 
  -8   2   4      108.78      103.92      8.78 o 
  -7   2   4      126.09      124.41      4.98 o 
  -6   2   4       15.58       15.17      3.06 o 
  -5   2   4      454.03      477.35     11.50 o 
  -4   2   4      223.34      244.47      5.56 o 
  -3   2   4       98.41      105.06      3.84 o 
  -2   2   4      838.12      827.25     14.02 o 
  -1   2   4       45.45       49.81      1.69 o 
   0   2   4     1958.16     2086.53     32.21 o 
   1   2   4     1445.24     1506.11     27.26 o 
   2   2   4       99.03       83.90      2.48 o 
   3   2   4     1053.79     1096.22     36.02 o 
   4   2   4       61.01       50.14      3.90 o 
   5   2   4       99.71       86.14      5.37 o 
   6   2   4      308.94      291.74      9.29 o 
   7   2   4      102.02       97.63      7.33 o 
   8   2   4       58.91       64.05      8.46 o 
   9   2   4      120.97       98.56      9.59 o 
 -10   3   4     2486.02     2796.43    205.95 o 
  -9   3   4        0.03        4.17      5.56 o 
  -8   3   4       18.61       12.27      5.15 o 
  -7   3   4      326.28      304.34     10.65 o 
  -6   3   4     1264.22     1346.17     37.21 o 
  -5   3   4     1989.12     2068.49     38.30 o 
  -4   3   4     2801.55     2940.21     65.93 o 
  -3   3   4      117.29      112.72      2.77 o 
  -2   3   4     3708.74     3438.08     89.04 o 
  -1   3   4     2559.44     2743.52     57.99 o 
   0   3   4      944.03     1207.95     26.38 o 
   1   3   4       93.87      100.32      2.48 o 
   2   3   4       13.91       16.23      1.88 o 
   3   3   4     2285.41     2388.33     77.22 o 
   4   3   4      133.59      130.49      5.86 o 
   5   3   4      883.20      899.67     29.53 o 
   6   3   4      228.39      232.37     24.34 o 
   7   3   4        1.76        4.31      4.83 o 
   8   3   4       46.07       31.49      7.49 o 
   9   3   4      282.82      288.72     24.67 o 
 -10   4   4      114.29       88.42     16.35 o 
  -9   4   4       41.31       20.77      8.41 o 
  -8   4   4       37.66       24.98      4.91 o 
  -7   4   4      970.77     1029.33     32.98 o 
  -6   4   4      201.01      212.96      8.48 o 
  -5   4   4      851.52      894.72     19.67 o 
  -4   4   4      764.04      735.73     19.04 o 
  -3   4   4      674.39      632.11     16.22 o 
  -2   4   4      996.29      892.98     20.45 o 
  -1   4   4     1375.16     1529.94     49.17 o 
   0   4   4      276.78      309.17      7.82 o 
   1   4   4     2177.63     2040.01     39.04 o 
   2   4   4     1038.45     1069.52     28.08 o 
   3   4   4       21.33       15.44      2.80 o 
   4   4   4      842.51      862.32     29.07 o 
   5   4   4      384.13      408.44     25.72 o 
   6   4   4     1217.17     1300.31     52.53 o 
   7   4   4      219.41      210.98     11.78 o 
   8   4   4       53.76       32.77      7.98 o 
   9   4   4      422.10      415.55     20.81 o 
  -9   5   4      150.50      151.42     17.21 o 
  -8   5   4      184.93      160.04     14.38 o 
  -7   5   4       15.36        9.36      4.12 o 
  -6   5   4        3.44        1.71      2.71 o 
  -5   5   4       14.08        7.18      1.67 o 
  -4   5   4      329.14      320.86      9.92 o 
  -3   5   4       49.41       34.36      6.94 o 
  -2   5   4       69.70       62.82      6.89 o 
  -1   5   4      388.21      391.21     11.09 o 
   0   5   4        0.79       -0.44      1.39 o 
   1   5   4       46.58       34.72      2.94 o 
   2   5   4       28.57       22.53      3.42 o 
   3   5   4      312.54      276.44     14.16 o 
   4   5   4        7.42        6.26      3.42 o 
   5   5   4        0.11       -2.56      4.01 o 
   6   5   4       20.03       16.60      5.02 o 
   7   5   4       58.64       42.39      6.85 o 
   8   5   4      230.20      210.25     22.69 o 
  -9   6   4      147.85      125.56     28.67 o 
  -8   6   4      134.44      106.90     16.98 o 
  -7   6   4     1038.64     1155.28     36.25 o 
  -6   6   4       57.54       47.55      5.42 o 
  -5   6   4      255.72      239.46      8.81 o 
  -4   6   4       64.86       60.28      5.76 o 
  -3   6   4       16.42       11.96      4.13 o 
  -2   6   4     3116.62     3545.97    202.99 o 
  -1   6   4        2.26        2.50      1.49 o 
   0   6   4      257.24      247.13      8.56 o 
   1   6   4     2797.33     2796.39     58.52 o 
   2   6   4      533.15      463.12     21.41 o 
   3   6   4      372.62      358.66     15.36 o 
   4   6   4        2.05        5.71      3.68 o 
   5   6   4       21.42       11.38      4.63 o 
   6   6   4      557.22      579.24     51.94 o 
   7   6   4        4.66        1.90      7.28 o 
   8   6   4        0.95       -1.75      7.71 o 
  -8   7   4      135.00      117.32     39.19 o 
  -7   7   4       39.73       49.89      9.23 o 
  -6   7   4       58.86       55.91      7.35 o 
  -5   7   4      420.03      432.38     19.28 o 
  -4   7   4       89.78       74.95      7.88 o 
  -3   7   4     1404.36     1411.69     73.57 o 
  -2   7   4      781.98      737.51     22.10 o 
  -1   7   4      254.81      251.42     13.53 o 
   0   7   4      108.08      111.93      8.75 o 
   1   7   4        4.01        3.21      2.96 o 
   2   7   4        6.20        7.16      3.63 o 
   3   7   4     1232.96     1194.59     46.57 o 
   4   7   4      704.13      716.66     35.78 o 
   5   7   4      186.26      188.12     14.73 o 
   6   7   4      216.94      198.89     19.37 o 
   7   7   4      452.64      447.87     34.01 o 
  -7   8   4       11.84        7.58      9.45 o 
  -6   8   4       35.53       24.77     11.45 o 
  -5   8   4      156.81      163.24     10.73 o 
  -4   8   4      277.77      274.69     23.47 o 
  -3   8   4      249.41      237.70     19.46 o 
  -2   8   4      204.29      192.12     22.30 o 
  -1   8   4      387.65      362.96     20.79 o 
   0   8   4      799.78      802.75     36.56 o 
   1   8   4       34.03       32.44      6.86 o 
   2   8   4      287.61      306.35     19.78 o 
   3   8   4      497.97      614.83     33.81 o 
   4   8   4      318.37      370.90     15.21 o 
   5   8   4       88.31       85.57     14.53 o 
   6   8   4        0.17      -10.83     12.70 o 
  -5   9   4      138.52      160.53     11.65 o 
  -4   9   4      313.70      337.01     15.27 o 
  -3   9   4      301.10      306.47     22.39 o 
  -2   9   4      293.91      320.84     19.75 o 
  -1   9   4       75.75       63.34     12.59 o 
   0   9   4        2.87       -0.36      5.68 o 
   1   9   4       11.80        9.86      7.43 o 
   2   9   4       16.07       13.35      7.06 o 
   3   9   4      516.23      493.09     51.88 o 
   4   9   4       94.28       58.67     11.80 o 
  -2  10   4        6.55       10.26      9.02 o 
  -1  10   4      208.40      218.39     13.69 o 
   0  10   4       42.12       35.20     26.11 o 
   1  10   4      201.19      152.05     26.48 o 
 -11   1   5      113.08       97.56     10.22 o 
 -10   1   5      217.27      233.55     11.67 o 
  -9   1   5      280.13      266.73     14.11 o 
  -8   1   5       23.14       20.86      3.71 o 
  -7   1   5       70.03       55.40      4.32 o 
  -6   1   5      224.76      230.38      7.59 o 
  -5   1   5      484.97      467.93     12.56 o 
  -4   1   5      765.24      756.10     16.92 o 
  -3   1   5      330.12      340.58      6.95 o 
  -2   1   5     6608.71     6458.49    145.61 o 
  -1   1   5       21.07       18.65      1.02 o 
   0   1   5      659.11      649.88     12.82 o 
   1   1   5     2574.12     2862.25     56.91 o 
   2   1   5      332.60      269.90      5.16 o 
   3   1   5     2203.54     2342.04     40.64 o 
   4   1   5      614.99      621.89     17.17 o 
   5   1   5      152.34      147.66      7.10 o 
   6   1   5     2381.47     2541.70     46.07 o 
   7   1   5       69.67       61.60      6.49 o 
   8   1   5      131.88      122.59      9.00 o 
   9   1   5       86.21       78.05      9.95 o 
 -10   2   5       21.27       28.38      8.38 o 
  -9   2   5      291.00      308.73     11.57 o 
  -8   2   5      392.50      425.63     15.88 o 
  -7   2   5      229.33      244.54      9.74 o 
  -6   2   5      727.38      724.70     23.04 o 
  -5   2   5     5093.42     5407.18    102.53 o 
  -4   2   5        0.18        1.89      2.22 o 
  -3   2   5     1429.04     1472.87     38.48 o 
  -2   2   5      496.71      446.38      9.02 o 
  -1   2   5     3775.91     3884.71     77.95 o 
   0   2   5     3680.22     3770.03     61.14 o 
   1   2   5      795.58      784.10     19.90 o 
   2   2   5      561.38      598.85     15.73 o 
   3   2   5     3908.32     3871.73    103.47 o 
   4   2   5       97.58       89.44      5.22 o 
   5   2   5       16.97        9.57      3.58 o 
   6   2   5      153.15      132.58      6.97 o 
   7   2   5      387.27      366.43     14.26 o 
   8   2   5      539.48      549.10     22.51 o 
   9   2   5      722.51      751.09     21.18 o 
 -10   3   5        1.57       -3.73      7.84 o 
  -9   3   5       33.42       23.01      5.81 o 
  -8   3   5        1.84        0.95      4.60 o 
  -7   3   5        0.04       -2.88      3.01 o 
  -6   3   5        1.62        1.74      1.50 o 
  -5   3   5      107.67      106.20      5.23 o 
  -4   3   5       73.85       69.10      2.76 o 
  -3   3   5      244.83      232.30      7.38 o 
  -2   3   5      243.21      216.83     11.17 o 
  -1   3   5        2.35        3.37      0.73 o 
   0   3   5      440.68      458.33     11.32 o 
   1   3   5      243.92      268.59     10.21 o 
   2   3   5      109.55      100.63      3.83 o 
   3   3   5      453.19      455.81     14.78 o 
   4   3   5      121.30      123.60      5.72 o 
   5   3   5      648.77      691.28     21.25 o 
   6   3   5      396.45      396.83     11.95 o 
   7   3   5       98.82       89.21      9.68 o 
   8   3   5       69.69       60.61      8.13 o 
   9   3   5      144.98      137.42     12.54 o 
 -10   4   5        4.24        4.27      9.43 o 
  -9   4   5      177.35      180.48     14.59 o 
  -8   4   5       67.75       55.41      7.11 o 
  -7   4   5      319.61      348.57     10.05 o 
  -6   4   5      255.11      221.72      5.90 o 
  -5   4   5     2276.66     2393.97     35.79 o 
  -4   4   5      127.61      129.17      4.73 o 
  -3   4   5       47.39       31.68      3.81 o 
  -2   4   5        9.33        5.15      3.07 o 
  -1   4   5      461.35      484.15     13.60 o 
   0   4   5      927.90      891.32     17.88 o 
   1   4   5      608.75      534.21     10.75 o 
   2   4   5       28.38       23.69      2.82 o 
   3   4   5     2055.44     2093.62     67.22 o 
   4   4   5        1.55       -2.41      3.50 o 
   5   4   5        0.74       -0.01      3.94 o 
   6   4   5      183.10      172.57     14.93 o 
   7   4   5      229.84      215.94     15.35 o 
   8   4   5      382.90      411.49     17.57 o 
  -9   5   5      286.36      312.51     49.01 o 
  -8   5   5       48.28       62.42     12.15 o 
  -7   5   5       70.69       59.19      7.81 o 
  -6   5   5       60.31       54.31      6.23 o 
  -5   5   5      310.40      291.69      8.82 o 
  -4   5   5      456.79      439.79     14.81 o 
  -3   5   5       17.33       10.63      3.97 o 
  -2   5   5     2537.79     2463.65     85.74 o 
  -1   5   5      196.43      211.20      6.26 o 
   0   5   5       41.76       31.52      2.00 o 
   1   5   5      489.40      443.91     14.21 o 
   2   5   5       97.66      103.57      5.84 o 
   3   5   5     1478.53     1551.85     64.22 o 
   4   5   5      620.81      642.14     25.13 o 
   5   5   5      177.37      156.99     16.74 o 
   6   5   5     1569.72     1690.63     74.77 o 
   7   5   5       23.64       28.02      7.27 o 
   8   5   5       22.67       16.23      6.70 o 
  -9   6   5       38.92       46.24     15.21 o 
  -8   6   5      305.03      320.95     19.83 o 
  -7   6   5      156.10      159.15     18.71 o 
  -6   6   5      288.07      276.51     10.63 o 
  -5   6   5      393.03      367.69     16.98 o 
  -4   6   5      203.26      192.93     16.28 o 
  -3   6   5     1824.56     1804.73     38.67 o 
  -2   6   5      563.04      529.80     18.41 o 
  -1   6   5     1121.00     1149.77     34.52 o 
   0   6   5      575.85      582.47     14.50 o 
   1   6   5      153.49      146.43      8.83 o 
   2   6   5      602.78      623.77     25.44 o 
   3   6   5       74.84       79.54      5.22 o 
   4   6   5        0.28       -4.18      4.18 o 
   5   6   5      158.61      158.10     11.85 o 
   6   6   5       61.35       53.96      8.31 o 
   7   6   5       91.71       94.58      8.71 o 
  -8   7   5        0.93       15.27     13.21 o 
  -7   7   5       86.50       73.41     10.13 o 
  -6   7   5      156.71      142.76      9.17 o 
  -5   7   5       85.12       80.69      8.99 o 
  -4   7   5      553.09      554.55     20.31 o 
  -3   7   5      183.50      172.58      9.65 o 
  -2   7   5      983.62      997.59     43.09 o 
  -1   7   5       18.77       11.86      2.86 o 
   0   7   5      238.46      235.91      7.97 o 
   1   7   5       54.17       36.05      4.14 o 
   2   7   5       45.90       33.83      4.23 o 
   3   7   5      115.33       93.10      6.45 o 
   4   7   5      772.15      895.61     48.73 o 
   5   7   5      128.94      113.38      7.22 o 
   6   7   5       68.25       45.08      9.84 o 
  -6   8   5       24.70       14.63      8.65 o 
  -5   8   5      625.50      733.62     37.26 o 
  -4   8   5      122.97      113.87      8.07 o 
  -3   8   5      108.21       97.43      8.56 o 
  -2   8   5       73.47       53.95      7.51 o 
  -1   8   5      365.28      364.28     19.57 o 
   0   8   5      181.54      165.02     16.21 o 
   1   8   5      516.26      540.37     34.13 o 
   2   8   5      140.28      108.59     15.71 o 
   3   8   5      359.17      417.33     15.10 o 
   4   8   5       43.76       50.37      5.98 o 
   5   8   5       14.72        8.84      6.88 o 
  -5   9   5      132.68      131.61     13.97 o 
  -4   9   5       58.93       67.94      9.54 o 
  -3   9   5      157.13      168.47     17.35 o 
  -2   9   5      165.63      168.73     17.63 o 
  -1   9   5        8.82       -0.27      7.94 o 
   0   9   5      132.09      134.96     12.61 o 
   1   9   5      119.52      141.42     13.00 o 
   2   9   5       24.33       26.82      8.67 o 
   3   9   5      278.52      295.67     29.31 o 
   4   9   5       57.35       23.38     14.79 o 
  -1  10   5       48.35       43.17     16.61 o 
   0  10   5        0.28       -3.31     13.35 o 
 -11   0   6      415.47      373.97     29.82 o 
 -10   0   6        0.43        5.88      8.59 o 
  -9   0   6       10.12       -2.81      5.31 o 
  -8   0   6      277.54      277.15     13.62 o 
  -7   0   6     3449.61     3741.95    196.82 o 
  -6   0   6      234.19      220.48     10.51 o 
  -5   0   6     4351.80     4618.69    207.21 o 
  -4   0   6    23057.05    23414.87   1449.46 o 
  -3   0   6     1355.52     1438.95     35.63 o 
  -2   0   6      125.56      137.90      9.20 o 
  -1   0   6      114.93      121.32      5.25 o 
   0   0   6      108.19      125.27      4.20 o 
   1   0   6     5717.40     6135.65    146.39 o 
   2   0   6     9342.22    10798.23    244.89 o 
   3   0   6      748.57      736.48     22.50 o 
   4   0   6      340.68      332.24     13.68 o 
   5   0   6      254.93      286.49     18.58 o 
   6   0   6      970.83      896.95     27.48 o 
   7   0   6      522.85      570.59     22.42 o 
   8   0   6      928.76      906.88     33.30 o 
   9   0   6      556.52      530.92     24.00 o 
 -10   1   6      419.68      398.98     12.38 o 
  -9   1   6      347.14      329.02     20.82 o 
  -8   1   6       25.71       22.94      4.28 o 
  -7   1   6       71.18       49.89      4.20 o 
  -6   1   6       23.25       17.73      3.06 o 
  -5   1   6      130.63      130.16      4.49 o 
  -4   1   6     2767.14     2806.16     44.54 o 
  -3   1   6      141.83      195.58      4.63 o 
  -2   1   6      771.21      801.10     21.08 o 
  -1   1   6      910.46      877.14     25.87 o 
   0   1   6     1092.50     1105.64     24.78 o 
   1   1   6      147.55      193.82      5.13 o 
   2   1   6      108.52      110.09      4.50 o 
   3   1   6       34.76       28.44      2.21 o 
   4   1   6     2266.70     2280.50     53.45 o 
   5   1   6      292.39      285.19      9.52 o 
   6   1   6      206.93      181.18      9.29 o 
   7   1   6      152.65      150.04      8.17 o 
   8   1   6       51.31       48.17      8.32 o 
   9   1   6        5.70       -3.08      8.20 o 
 -10   2   6       33.27       12.70      8.09 o 
  -9   2   6       16.77        7.94      6.05 o 
  -8   2   6        0.18        0.22      4.24 o 
  -7   2   6      344.35      375.31     14.90 o 
  -6   2   6      506.38      474.90     18.82 o 
  -5   2   6      577.08      597.97     19.48 o 
  -4   2   6     1212.64     1246.96     33.12 o 
  -3   2   6       61.80       55.17      2.04 o 
  -2   2   6       30.42       25.84      1.28 o 
  -1   2   6      251.50      260.40      5.34 o 
   0   2   6       45.10       42.01      2.74 o 
   1   2   6      471.93      494.48      9.22 o 
   2   2   6      554.20      569.53     16.83 o 
   3   2   6      225.60      203.93      9.59 o 
   4   2   6      246.39      262.92     15.62 o 
   5   2   6        2.76        1.61      3.90 o 
   6   2   6      107.69       98.45      6.67 o 
   7   2   6        5.24        3.88      6.67 o 
   8   2   6       78.59       62.04      8.38 o 
   9   2   6      213.02      230.53     12.00 o 
 -10   3   6      160.00      139.13     16.23 o 
  -9   3   6     1124.76     1254.43     77.56 o 
  -8   3   6      260.30      277.30     12.08 o 
  -7   3   6      260.61      260.86     14.79 o 
  -6   3   6     1715.00     1867.16     44.40 o 
  -5   3   6      228.68      225.41      6.91 o 
  -4   3   6     4431.85     4646.64    116.59 o 
  -3   3   6     2340.19     2416.58    102.42 o 
  -2   3   6     3601.93     3685.26     94.21 o 
  -1   3   6     2846.47     2917.44     86.28 o 
   0   3   6     4143.29     4717.42    100.33 o 
   1   3   6      169.31      161.75      6.46 o 
   2   3   6      137.79      148.41      7.50 o 
   3   3   6       12.48        6.92      3.07 o 
   4   3   6    15380.18    16318.63    367.95 o 
   5   3   6      137.21      129.55      9.19 o 
   6   3   6      594.93      576.44     15.43 o 
   7   3   6     1623.93     1700.91     59.97 o 
   8   3   6      221.87      215.34     12.39 o 
   9   3   6       70.99       68.48     10.34 o 
 -10   4   6       17.27       14.43     14.10 o 
  -9   4   6       26.54       16.41     11.93 o 
  -8   4   6      147.30      131.31     12.73 o 
  -7   4   6      407.75      415.51     17.81 o 
  -6   4   6        5.04        1.45      2.02 o 
  -5   4   6       30.05       31.24      1.67 o 
  -4   4   6     1278.38     1247.94     72.60 o 
  -3   4   6      476.82      482.39     13.49 o 
  -2   4   6      962.19      968.92     36.49 o 
  -1   4   6      526.88      630.43     18.39 o 
   0   4   6        8.91        7.51      1.55 o 
   1   4   6     1507.96     1620.93     42.05 o 
   2   4   6      142.39      143.20      7.34 o 
   3   4   6     2001.24     1952.49     58.84 o 
   4   4   6       61.40       48.64      6.79 o 
   5   4   6      284.50      267.99     15.67 o 
   6   4   6       25.86       22.02      5.62 o 
   7   4   6      109.41       92.63      8.55 o 
   8   4   6      178.87      187.26     16.91 o 
  -9   5   6        8.18       12.14     13.34 o 
  -8   5   6       37.90       28.69      9.03 o 
  -7   5   6      215.60      246.88     12.22 o 
  -6   5   6       35.70       34.00      4.37 o 
  -5   5   6      270.54      288.42     11.15 o 
  -4   5   6        8.10       -1.23      4.11 o 
  -3   5   6       40.90       30.68      5.27 o 
  -2   5   6     1160.28     1113.19     46.82 o 
  -1   5   6      203.55      216.40      7.04 o 
   0   5   6       43.36       40.62      3.41 o 
   1   5   6      262.75      252.08      9.18 o 
   2   5   6      673.37      744.80     34.62 o 
   3   5   6      404.54      416.44     18.38 o 
   4   5   6       85.04       73.38     10.65 o 
   5   5   6      183.55      168.82     13.96 o 
   6   5   6      819.72      806.56     42.33 o 
   7   5   6        0.10       -5.33      6.86 o 
   8   5   6       41.91       30.33      8.75 o 
  -8   6   6        5.87        4.98      8.97 o 
  -7   6   6      649.99      732.39     47.92 o 
  -6   6   6      207.89      195.32     12.93 o 
  -5   6   6     1497.14     1630.55     51.78 o 
  -4   6   6     3002.41     3111.72    135.55 o 
  -3   6   6      133.39      100.71     11.24 o 
  -2   6   6        0.79        2.01      3.58 o 
  -1   6   6      137.72      148.35      7.15 o 
   0   6   6       21.19       27.87      5.39 o 
   1   6   6     1737.55     1794.79     66.32 o 
   2   6   6     1202.15     1110.68     38.34 o 
   3   6   6      297.74      323.34     17.25 o 
   4   6   6      260.67      264.39     19.95 o 
   5   6   6        0.59        4.68      5.85 o 
   6   6   6      458.73      510.24     38.17 o 
   7   6   6      152.40      134.32     17.08 o 
  -8   7   6      129.48      126.30     18.42 o 
  -7   7   6        2.68        3.95      8.30 o 
  -6   7   6        0.35        3.31      6.10 o 
  -5   7   6      597.36      642.03     28.02 o 
  -4   7   6     1840.34     2018.59    107.65 o 
  -3   7   6      235.43      217.86     19.23 o 
  -2   7   6        0.42        3.50      5.76 o 
  -1   7   6     1215.91     1224.25     77.15 o 
   0   7   6      515.42      500.81     20.94 o 
   1   7   6       38.64       18.89      3.89 o 
   2   7   6      570.06      631.29     39.17 o 
   3   7   6      308.77      302.03     18.53 o 
   4   7   6      628.13      680.34     33.07 o 
   5   7   6      567.77      552.76     42.25 o 
   6   7   6       13.43        1.45      7.73 o 
  -6   8   6      293.90      314.85     39.38 o 
  -5   8   6      309.54      321.87     26.07 o 
  -4   8   6       18.04       10.71      7.08 o 
  -3   8   6       30.73       12.70      7.82 o 
  -2   8   6       66.21       53.34      8.90 o 
  -1   8   6       40.48       39.51      7.46 o 
   0   8   6        0.67        0.37      6.22 o 
   1   8   6        8.82        7.65      7.03 o 
   2   8   6       19.01       10.36      5.50 o 
   3   8   6        5.37        3.36      5.92 o 
   4   8   6       90.61       95.32     12.76 o 
   5   8   6        7.51       -0.81      7.60 o 
  -5   9   6        1.83        4.79      8.24 o 
  -4   9   6      222.08      199.51     13.08 o 
  -3   9   6       12.63        2.83      8.97 o 
  -2   9   6      809.39      982.40     76.36 o 
  -1   9   6      113.57       98.76     11.82 o 
   0   9   6        4.70       -0.67      8.39 o 
   1   9   6      197.90      209.90     19.99 o 
   2   9   6       26.29       14.36      7.42 o 
   3   9   6      128.13      132.15     32.51 o 
 -10   1   7     1226.49     1358.61     61.49 o 
  -9   1   7      226.25      189.53     13.64 o 
  -8   1   7      124.18       93.13      5.68 o 
  -7   1   7     1868.00     1972.48     56.52 o 
  -6   1   7      129.93      121.15     10.92 o 
  -5   1   7      364.91      333.64      8.55 o 
  -4   1   7      903.30      956.73     25.67 o 
  -3   1   7     3522.21     3543.02     73.38 o 
  -2   1   7     3819.16     3735.90     65.31 o 
  -1   1   7      119.94      103.59      4.14 o 
   0   1   7      510.78      525.68     10.28 o 
   1   1   7      937.78      946.16     22.47 o 
   2   1   7      462.53      452.67     13.18 o 
   3   1   7     1361.06     1382.67     26.99 o 
   4   1   7      537.67      538.65     22.73 o 
   5   1   7      556.23      535.32     16.34 o 
   6   1   7     1162.61     1262.91     26.93 o 
   7   1   7      138.59      135.15      8.70 o 
   8   1   7       19.70       12.80      6.70 o 
   9   1   7        0.18       -1.52      8.78 o 
 -10   2   7       53.41       28.32     13.38 o 
  -9   2   7      119.23      104.43      7.53 o 
  -8   2   7        4.44        0.40      4.50 o 
  -7   2   7      411.57      392.81     22.65 o 
  -6   2   7     1137.50     1130.55     33.47 o 
  -5   2   7      833.03      841.32     24.47 o 
  -4   2   7     2138.14     2216.69     51.16 o 
  -3   2   7       50.13       49.19      2.42 o 
  -2   2   7      390.69      401.37     10.59 o 
  -1   2   7      220.88      214.58      9.75 o 
   0   2   7      190.91      177.90      3.98 o 
   1   2   7     5881.93     6380.47     97.77 o 
   2   2   7      302.55      306.91     10.00 o 
   3   2   7      132.62      123.58      5.95 o 
   4   2   7     1359.05     1383.39     38.14 o 
   5   2   7      183.89      172.19      7.75 o 
   6   2   7      343.87      353.22     11.99 o 
   7   2   7       18.80       24.28      7.38 o 
   8   2   7        0.69        4.24      6.97 o 
 -10   3   7       64.60       47.67     12.17 o 
  -9   3   7       63.15       42.80      7.33 o 
  -8   3   7       80.65       74.74      5.98 o 
  -7   3   7      332.40      356.59     15.90 o 
  -6   3   7      311.81      313.57     13.17 o 
  -5   3   7      446.29      435.72     14.32 o 
  -4   3   7      150.62      144.70      4.47 o 
  -3   3   7       91.50       81.09      2.43 o 
  -2   3   7      664.70      650.71     18.74 o 
  -1   3   7      290.78      317.54      8.51 o 
   0   3   7       58.81       56.42      3.09 o 
   1   3   7      517.93      533.47     13.83 o 
   2   3   7      147.90      146.34      9.51 o 
   3   3   7      603.09      591.14     30.63 o 
   4   3   7       99.89       85.67      6.97 o 
   5   3   7       10.17        3.80      4.09 o 
   6   3   7       60.54       51.06      7.57 o 
   7   3   7        0.00       -5.38      5.75 o 
   8   3   7       10.63        8.47      6.84 o 
 -10   4   7        4.45        7.80     14.52 o 
  -9   4   7        0.22       -5.05     20.69 o 
  -8   4   7        0.88       -3.14      6.30 o 
  -7   4   7      288.17      322.36     37.65 o 
  -6   4   7      418.31      427.67     19.44 o 
  -5   4   7      130.34      126.47      9.42 o 
  -4   4   7     1448.45     1456.33     96.16 o 
  -3   4   7       56.46       44.79      6.07 o 
  -2   4   7       84.18       74.15      5.42 o 
  -1   4   7      442.16      480.16     12.38 o 
   0   4   7       40.66       37.37      2.21 o 
   1   4   7     1965.00     2113.62     43.67 o 
   2   4   7      921.60     1020.04     55.43 o 
   3   4   7       26.13       22.68      4.33 o 
   4   4   7      609.32      629.20     23.60 o 
   5   4   7       50.92       45.26      5.65 o 
   6   4   7       65.22       49.66      9.16 o 
   7   4   7        9.34        7.98      6.33 o 
   8   4   7        2.44        3.24      8.25 o 
  -9   5   7      117.84       95.76     13.21 o 
  -8   5   7       46.03       45.35     12.53 o 
  -7   5   7     1134.90     1374.57     90.57 o 
  -6   5   7       47.87       49.20      5.52 o 
  -5   5   7      301.29      304.33     14.42 o 
  -4   5   7      438.85      366.07     37.83 o 
  -3   5   7      850.24      851.14     25.67 o 
  -2   5   7     2314.90     2310.75    119.47 o 
  -1   5   7      105.37      104.62      4.05 o 
   0   5   7       60.44       60.28      3.64 o 
   1   5   7      911.28      999.53     36.56 o 
   2   5   7      113.95       98.82      5.98 o 
   3   5   7      958.72     1056.39     65.97 o 
   4   5   7      272.16      269.98     10.65 o 
   5   5   7      245.11      227.94     13.53 o 
   6   5   7      653.56      702.00     38.41 o 
   7   5   7      148.09      111.34     11.95 o 
  -8   6   7        1.37      -10.44     12.16 o 
  -7   6   7       35.82       36.35      8.02 o 
  -6   6   7        0.14        3.14      4.34 o 
  -5   6   7      263.59      245.53     14.30 o 
  -4   6   7       34.85       29.24      5.93 o 
  -3   6   7       53.75       57.63      7.58 o 
  -2   6   7       75.30       65.94      5.95 o 
  -1   6   7      279.95      284.25     14.51 o 
   0   6   7       53.47       62.07      3.64 o 
   1   6   7     1122.99     1185.66     39.67 o 
   2   6   7      493.99      576.19     22.42 o 
   3   6   7       88.44       93.36      9.30 o 
   4   6   7      292.97      303.13     19.40 o 
   5   6   7      106.46       89.15      7.50 o 
   6   6   7      205.20      198.88     21.31 o 
   7   6   7      214.25      209.97     18.79 o 
  -7   7   7      128.11      154.75     24.05 o 
  -6   7   7      149.26      148.34     15.69 o 
  -5   7   7       75.54       74.80     11.57 o 
  -4   7   7      256.50      253.48     25.07 o 
  -3   7   7      220.89      219.41     11.26 o 
  -2   7   7      142.62      119.56     16.49 o 
  -1   7   7      361.92      393.04     18.15 o 
   0   7   7        5.15       -1.47      5.51 o 
   1   7   7        1.53       -0.90      3.95 o 
   2   7   7       40.47       30.68      4.77 o 
   3   7   7        0.04       -1.09      4.57 o 
   4   7   7      406.71      439.25     31.23 o 
   5   7   7       75.59       79.66      7.67 o 
   6   7   7      255.18      252.98     33.24 o 
  -6   8   7      170.53      202.48     21.44 o 
  -5   8   7      322.69      366.75     24.81 o 
  -4   8   7      632.87      698.38     69.03 o 
  -3   8   7        0.26       -6.72      6.72 o 
  -2   8   7        0.24        3.91      6.61 o 
  -1   8   7       22.57       20.51      5.93 o 
   0   8   7       50.95       29.44      7.93 o 
   1   8   7      853.81      935.82     65.49 o 
   2   8   7      209.13      188.50     20.11 o 
   3   8   7       41.96       31.79      7.09 o 
   4   8   7      134.34      133.23     21.84 o 
  -4   9   7       54.34       44.63      9.78 o 
  -3   9   7       56.71       51.59      9.34 o 
  -2   9   7      394.76      362.81     26.05 o 
  -1   9   7      157.90      180.73     39.10 o 
   0   9   7       32.45       25.65      9.20 o 
   1   9   7      403.67      450.52     29.90 o 
   2   9   7      132.30      119.92     17.25 o 
 -10   0   8       85.49       81.76      9.85 o 
  -9   0   8       99.57       82.88     13.88 o 
  -8   0   8      134.09      135.93     10.54 o 
  -7   0   8      188.31      153.92     10.96 o 
  -6   0   8      406.64      353.09     13.42 o 
  -5   0   8       89.33       67.26      5.57 o 
  -4   0   8      551.43      672.99     50.83 o 
  -3   0   8     1706.16     1724.48     76.98 o 
  -2   0   8     1646.95     1626.27     68.00 o 
  -1   0   8     3149.40     3326.03    149.33 o 
   0   0   8    10249.77    11222.51    478.72 o 
   1   0   8      472.59      456.58     28.49 o 
   2   0   8     4132.90     4292.62    103.55 o 
   3   0   8     3200.94     3385.40    117.35 o 
   4   0   8      324.15      310.54     13.14 o 
   5   0   8      522.23      520.36     19.78 o 
   6   0   8      957.61      908.06     39.70 o 
   7   0   8     1135.19     1302.88     41.28 o 
   8   0   8      366.03      378.43     19.97 o 
 -10   1   8        0.74       -2.98      7.90 o 
  -9   1   8      365.99      363.04     16.46 o 
  -8   1   8      118.65      105.25      9.37 o 
  -7   1   8       23.40       11.91      3.48 o 
  -6   1   8      808.46      822.20     24.84 o 
  -5   1   8       79.14       89.93      5.65 o 
  -4   1   8      347.31      297.69      9.21 o 
  -3   1   8       78.05       63.91      2.79 o 
  -2   1   8      177.31      164.20      5.41 o 
  -1   1   8     1311.58     1293.44     39.12 o 
   0   1   8        0.07       -1.67      1.67 o 
   1   1   8       74.98       90.42      4.27 o 
   2   1   8      197.54      179.59      7.44 o 
   3   1   8        3.81        6.05      3.46 o 
   4   1   8      218.41      203.19      7.81 o 
   5   1   8      301.35      249.70     17.31 o 
   6   1   8      251.54      251.89     10.70 o 
   7   1   8       73.84       51.58      7.27 o 
   8   1   8      101.60       73.97      7.93 o 
 -10   2   8        3.07       -4.97      8.74 o 
  -9   2   8       19.52       27.77      6.27 o 
  -8   2   8        9.46        1.06      3.92 o 
  -7   2   8       72.43       57.11      6.44 o 
  -6   2   8        0.10       -1.05      2.01 o 
  -5   2   8        0.32       -0.39      1.90 o 
  -4   2   8      391.24      384.37     13.57 o 
  -3   2   8       54.85       47.39      2.74 o 
  -2   2   8       47.36       44.85      2.71 o 
  -1   2   8      118.84       96.50      3.20 o 
   0   2   8      152.47      144.79      7.02 o 
   1   2   8      719.01      717.24     15.84 o 
   2   2   8      158.37      148.44      6.53 o 
   3   2   8        6.78        3.67      2.75 o 
   4   2   8      182.11      154.46      5.76 o 
   5   2   8       43.18       34.00      5.15 o 
   6   2   8        1.74        0.19      4.54 o 
   7   2   8       42.71       34.63      6.67 o 
   8   2   8        0.24       -0.33      6.73 o 
 -10   3   8       18.90       19.55     19.73 o 
  -9   3   8      766.87      907.95     57.74 o 
  -8   3   8      598.71      628.28     26.79 o 
  -7   3   8       11.27        6.77      3.24 o 
  -6   3   8      265.71      267.32     20.12 o 
  -5   3   8      498.61      496.22     20.95 o 
  -4   3   8      774.35      813.94     32.92 o 
  -3   3   8     1268.60     1373.34     43.49 o 
  -2   3   8       63.57       30.52      2.85 o 
  -1   3   8     3473.15     3784.82     89.12 o 
   0   3   8        0.06        0.50      1.80 o 
   1   3   8      535.91      531.62     24.25 o 
   2   3   8     2506.06     2593.64    145.05 o 
   3   3   8       22.74       20.46      4.28 o 
   4   3   8        0.41       -1.80      3.83 o 
   5   3   8       58.87       48.14      5.59 o 
   6   3   8      811.57      864.45     23.17 o 
   7   3   8      196.26      173.74     16.65 o 
   8   3   8      466.80      527.66     17.56 o 
  -9   4   8       40.13       35.27     11.40 o 
  -8   4   8       58.81       67.78     12.21 o 
  -7   4   8      394.86      406.44     38.58 o 
  -6   4   8      437.07      424.67     20.21 o 
  -5   4   8      284.21      301.62     17.86 o 
  -4   4   8      432.53      441.39     35.13 o 
  -3   4   8     1300.98     1397.60     62.91 o 
  -2   4   8      918.09      912.83     32.04 o 
  -1   4   8      518.32      484.88      9.22 o 
   0   4   8      723.13      767.26     16.37 o 
   1   4   8       52.05       55.74      6.60 o 
   2   4   8     2652.28     2813.54    149.01 o 
   3   4   8       49.72       40.78      4.75 o 
   4   4   8       30.23       28.19      5.42 o 
   5   4   8      409.09      389.60     19.93 o 
   6   4   8       47.85       37.55      6.66 o 
   7   4   8      155.93      137.63     11.00 o 
  -9   5   8        0.63       -0.21     14.17 o 
  -8   5   8       11.66        5.95      8.15 o 
  -7   5   8      314.97      351.11     38.79 o 
  -6   5   8        0.34       -7.87      7.87 o 
  -5   5   8        0.03       -2.81      3.87 o 
  -4   5   8        5.70        1.71      5.37 o 
  -3   5   8      394.40      368.35     31.10 o 
  -2   5   8      200.53      185.16      8.40 o 
  -1   5   8      203.16      222.51      5.84 o 
   0   5   8      116.20      112.57      4.84 o 
   1   5   8       27.39       25.63      3.48 o 
   2   5   8       56.93       49.33      7.74 o 
   3   5   8        0.88       -1.10      4.29 o 
   4   5   8        8.11        8.09      5.23 o 
   5   5   8        0.01        0.53      5.81 o 
   6   5   8       15.22        4.45      6.94 o 
   7   5   8       30.70       16.72      8.39 o 
  -8   6   8       13.29        8.11      8.97 o 
  -7   6   8        0.68       -8.38      8.38 o 
  -6   6   8      208.13      231.06     17.89 o 
  -5   6   8        2.80       -5.77      5.77 o 
  -4   6   8       65.98       63.16      7.69 o 
  -3   6   8      197.02      184.69     16.51 o 
  -2   6   8      182.59      170.87     19.85 o 
  -1   6   8      311.00      305.01     17.61 o 
   0   6   8      718.73      753.11     16.26 o 
   1   6   8      416.76      462.09     18.12 o 
   2   6   8      737.58      818.79     46.26 o 
   3   6   8      239.57      224.11     16.89 o 
   4   6   8      344.82      374.45     17.49 o 
   5   6   8       86.48       67.05      8.19 o 
   6   6   8       72.91       68.12     10.02 o 
  -7   7   8        9.38        5.73      9.79 o 
  -6   7   8      861.27      982.92     50.31 o 
  -5   7   8      354.67      354.62     24.46 o 
  -4   7   8      333.74      389.28     33.95 o 
  -3   7   8       52.17       45.64      7.31 o 
  -2   7   8       81.01       64.23      8.33 o 
  -1   7   8      275.26      290.90     12.79 o 
   0   7   8       28.50       34.73      7.28 o 
   1   7   8      192.31      147.08      9.42 o 
   2   7   8        5.81        6.02      4.59 o 
   3   7   8        0.06        3.08      4.52 o 
   4   7   8      443.84      468.75     28.86 o 
   5   7   8      335.87      403.34     37.71 o 
  -6   8   8       15.81       22.64     13.19 o 
  -5   8   8       47.92       39.26      8.24 o 
  -4   8   8      347.85      377.46     43.34 o 
  -3   8   8      147.24      145.72     25.95 o 
  -2   8   8      286.80      301.70     25.46 o 
  -1   8   8       81.85       72.01      9.02 o 
   0   8   8      206.43      208.94     20.05 o 
   1   8   8      486.03      535.62     46.39 o 
   2   8   8      156.92      149.00      9.71 o 
   3   8   8      120.21      109.52     12.85 o 
   4   8   8      132.03      111.20     37.08 o 
  -4   9   8       24.48       29.58      9.91 o 
  -3   9   8      193.51      191.66     20.11 o 
  -2   9   8      168.77      177.62     16.29 o 
  -1   9   8      138.90      146.74     18.53 o 
   0   9   8        0.02        2.66      9.56 o 
   1   9   8       21.83       24.44      9.64 o 
   2   9   8       62.97       57.06     10.46 o 
 -10   1   9       73.34       75.74     11.27 o 
  -9   1   9      268.95      262.11     23.39 o 
  -8   1   9       15.39        8.44      4.07 o 
  -7   1   9      451.22      457.34     14.70 o 
  -6   1   9      806.94      846.18     30.42 o 
  -5   1   9       92.44       92.30      4.25 o 
  -4   1   9      474.36      458.98     13.77 o 
  -3   1   9      450.75      437.93     11.41 o 
  -2   1   9     1176.87     1207.90     40.81 o 
  -1   1   9     4752.25     4937.69    159.44 o 
   0   1   9        0.45       -0.73      2.48 o 
   1   1   9       37.65       25.39      3.34 o 
   2   1   9      197.36      189.22      5.60 o 
   3   1   9       68.09       71.19      5.21 o 
   4   1   9     1587.42     1647.24     32.74 o 
   5   1   9       14.87        9.01      4.40 o 
   6   1   9       23.38       21.80      5.97 o 
   7   1   9     1444.00     1611.65     34.96 o 
   8   1   9        5.41       -0.45      8.31 o 
 -10   2   9        1.41       -1.41     10.68 o 
  -9   2   9      125.29      118.75      9.39 o 
  -8   2   9       58.38       52.36      5.38 o 
  -7   2   9     1053.14     1152.76     42.75 o 
  -6   2   9      175.00      164.41      9.47 o 
  -5   2   9      513.36      499.89     20.14 o 
  -4   2   9     5029.34     5035.55    133.07 o 
  -3   2   9       66.08       65.19      2.75 o 
  -2   2   9      176.29      159.85      6.50 o 
  -1   2   9      527.23      531.67     13.17 o 
   0   2   9      384.35      368.96     17.99 o 
   1   2   9     4922.58     4954.66    184.49 o 
   2   2   9      704.93      703.80     29.73 o 
   3   2   9      103.54       91.68      5.19 o 
   4   2   9     1158.83     1245.36     50.36 o 
   5   2   9       10.32        6.49      5.72 o 
   6   2   9      175.99      159.84      9.64 o 
   7   2   9      176.27      180.13     11.66 o 
   8   2   9       69.03       54.05      9.26 o 
 -10   3   9        5.60      -11.56     11.56 o 
  -9   3   9        3.59       11.20     11.44 o 
  -8   3   9       22.05        4.68      7.69 o 
  -7   3   9        6.69       -0.30      4.68 o 
  -6   3   9        3.33        2.50      2.85 o 
  -5   3   9       59.88       54.48      4.04 o 
  -4   3   9       43.07       43.34      2.71 o 
  -3   3   9       22.38       25.35      1.85 o 
  -2   3   9       84.46       67.64      3.76 o 
  -1   3   9      117.57       97.29      3.44 o 
   0   3   9       28.53       25.96      2.71 o 
   1   3   9        3.86        1.55      2.90 o 
   2   3   9       80.16       69.54      4.85 o 
   3   3   9      381.56      364.66     21.32 o 
   4   3   9      240.05      230.37     17.12 o 
   5   3   9      181.95      183.42     13.68 o 
   6   3   9       45.14       49.87      7.47 o 
   7   3   9      278.25      286.00     13.65 o 
  -9   4   9       26.00       30.32     11.29 o 
  -8   4   9        8.63       10.08      8.87 o 
  -7   4   9      626.78      746.04     54.90 o 
  -6   4   9      160.90      194.02     25.45 o 
  -5   4   9       56.54       47.90      7.58 o 
  -4   4   9     1853.64     1928.54    104.58 o 
  -3   4   9       87.35       71.11      8.08 o 
  -2   4   9        2.56        0.86      1.06 o 
  -1   4   9       18.48       21.23      2.66 o 
   0   4   9        7.73        4.21      2.17 o 
   1   4   9     1956.15     2059.64    109.19 o 
   2   4   9      363.93      378.53     20.03 o 
   3   4   9       36.08       24.33      4.37 o 
   4   4   9      399.48      425.63     25.26 o 
   5   4   9        0.13        2.49      5.61 o 
   6   4   9      145.14      129.04     11.76 o 
   7   4   9      246.82      239.85     21.85 o 
  -9   5   9      154.16      154.46     22.08 o 
  -8   5   9       18.40       13.15     15.32 o 
  -7   5   9      328.39      315.06     18.40 o 
  -6   5   9      309.53      327.45     35.50 o 
  -5   5   9        0.03       -1.37      6.19 o 
  -4   5   9      272.51      293.10     20.55 o 
  -3   5   9      444.65      466.55     32.02 o 
  -2   5   9      310.92      315.06     23.42 o 
  -1   5   9     2034.69     2084.30     65.33 o 
   0   5   9        4.48        3.59      2.65 o 
   1   5   9       57.93       48.73      4.82 o 
   2   5   9       40.96       33.57      4.76 o 
   3   5   9       63.58       61.70      6.84 o 
   4   5   9      901.79      987.33     46.77 o 
   5   5   9        1.50       -2.41      6.05 o 
   6   5   9      100.85       92.59     12.02 o 
  -8   6   9      203.85      188.59     15.89 o 
  -7   6   9       81.39       92.11     20.59 o 
  -6   6   9       25.06       26.92      9.17 o 
  -5   6   9      746.44      841.85     65.60 o 
  -4   6   9      558.03      600.01     36.35 o 
  -3   6   9      640.61      657.57     34.82 o 
  -2   6   9      328.01      350.99     32.35 o 
  -1   6   9      660.10      662.52     45.25 o 
   0   6   9      716.83      785.22     43.35 o 
   1   6   9      309.33      365.38     14.39 o 
   2   6   9        8.65        9.73      4.80 o 
   3   6   9       64.04       49.65      6.00 o 
   4   6   9      256.43      256.58     12.09 o 
   5   6   9      112.19      109.84     13.65 o 
   6   6   9       21.01       21.50      8.67 o 
  -7   7   9        5.84       -3.87      8.77 o 
  -6   7   9       93.80       85.57     12.78 o 
  -5   7   9       43.92       38.32      7.92 o 
  -4   7   9      123.16      125.71     18.47 o 
  -3   7   9       63.05       55.71      7.89 o 
  -2   7   9      339.90      349.70     38.58 o 
  -1   7   9      604.76      652.01     59.98 o 
   0   7   9        5.33       -0.14      7.92 o 
   1   7   9        3.87        6.42      7.31 o 
   2   7   9        1.48       -4.69      5.74 o 
   3   7   9       54.59       46.46      6.93 o 
   4   7   9       46.27       41.13      7.53 o 
   5   7   9      189.22      176.00     20.35 o 
  -5   8   9       62.64       53.00     10.10 o 
  -4   8   9      359.17      407.55     32.91 o 
  -3   8   9        0.15       -8.57      8.81 o 
  -2   8   9       19.13        7.55      8.49 o 
  -1   8   9        1.79       -2.17      8.09 o 
   0   8   9       28.25       26.45      7.87 o 
   1   8   9      547.56      576.81     62.79 o 
   2   8   9      297.06      346.31     32.31 o 
   3   8   9        2.47        3.43      7.41 o 
  -3   9   9       17.10       12.07      8.59 o 
  -2   9   9       49.73       43.84     10.01 o 
  -1   9   9      115.06      131.14     23.96 o 
   0   9   9        4.81        2.85      8.75 o 
 -10   0  10      432.40      442.90     37.17 o 
  -9   0  10      186.47      167.64     23.35 o 
  -8   0  10        0.55       -3.00      7.27 o 
  -7   0  10     1087.56     1094.25     31.82 o 
  -6   0  10     8021.76     8816.17    429.31 o 
  -5   0  10      341.56      363.43     13.87 o 
  -4   0  10      973.55      931.08     28.99 o 
  -3   0  10     1785.69     1744.18     65.67 o 
  -2   0  10     3007.41     2959.91    209.00 o 
  -1   0  10      613.21      629.16     42.23 o 
   0   0  10     1491.73     1485.80     62.48 o 
   1   0  10      580.34      545.83     18.81 o 
   2   0  10     1495.56     1500.53     79.07 o 
   3   0  10      313.50      350.18     34.25 o 
   4   0  10      137.77      173.93     11.82 o 
   5   0  10      218.53      205.73     14.17 o 
   6   0  10      140.96      113.80     10.63 o 
   7   0  10      201.03      198.94     33.26 o 
   8   0  10        0.65        7.38     15.36 o 
 -10   1  10        4.06        2.77      6.86 o 
  -9   1  10      236.29      233.83     11.78 o 
  -8   1  10        0.14        4.77      4.13 o 
  -7   1  10      402.43      434.87     16.82 o 
  -6   1  10       28.48       26.08      3.39 o 
  -5   1  10        3.18        3.29      2.35 o 
  -4   1  10        3.36        3.60      2.69 o 
  -3   1  10      419.11      364.58      8.51 o 
  -2   1  10      686.28      634.15     18.55 o 
  -1   1  10     1137.49     1126.49     32.51 o 
   0   1  10      200.82      188.63      7.61 o 
   1   1  10      395.51      383.04     13.81 o 
   2   1  10      169.12      146.01      6.93 o 
   3   1  10      408.24      414.25     21.99 o 
   4   1  10       11.13        4.50      4.76 o 
   5   1  10      334.47      372.66     12.72 o 
   6   1  10      335.63      359.45     17.32 o 
   7   1  10       97.97       72.31      8.81 o 
 -10   2  10       40.65       46.74     12.18 o 
  -9   2  10        0.05        3.39      6.79 o 
  -8   2  10      116.06       92.90      8.39 o 
  -7   2  10      116.55      106.03      7.17 o 
  -6   2  10      336.38      341.15     12.08 o 
  -5   2  10        0.17        3.00      2.36 o 
  -4   2  10      398.52      389.23     10.39 o 
  -3   2  10       80.31       69.50      5.15 o 
  -2   2  10      263.53      256.61     10.75 o 
  -1   2  10        2.01       -2.64      2.64 o 
   0   2  10       80.31       72.21      4.39 o 
   1   2  10      317.57      297.79     12.57 o 
   2   2  10      457.49      489.46     20.58 o 
   3   2  10        9.19       10.64      4.27 o 
   4   2  10       56.38       51.62      5.84 o 
   5   2  10      124.49      114.26     10.06 o 
   6   2  10       12.71       11.92      6.02 o 
   7   2  10      149.40      149.67     13.09 o 
  -9   3  10      827.20      900.78     76.21 o 
  -8   3  10      800.96      854.01     48.32 o 
  -7   3  10      903.31      979.72     47.04 o 
  -6   3  10        1.87        2.18      3.57 o 
  -5   3  10     1168.90     1235.09     38.77 o 
  -4   3  10       82.79       89.09      3.53 o 
  -3   3  10     1606.12     1668.26     43.04 o 
  -2   3  10     1844.32     1942.00     69.68 o 
  -1   3  10      744.69      711.36     19.54 o 
   0   3  10      249.61      266.76     12.78 o 
   1   3  10      411.88      401.57     14.15 o 
   2   3  10     3892.21     4085.67    178.14 o 
   3   3  10      347.98      334.09     15.33 o 
   4   3  10       32.55       28.14      5.47 o 
   5   3  10     2034.87     2216.39     67.16 o 
   6   3  10     1413.90     1663.63     34.78 o 
   7   3  10      270.30      247.15     12.60 o 
  -9   4  10        4.91       -4.63     13.32 o 
  -8   4  10        3.41      -12.87     12.87 o 
  -7   4  10       31.61       19.19     10.40 o 
  -6   4  10      736.43      722.88     25.58 o 
  -5   4  10      300.40      332.40     30.62 o 
  -4   4  10       20.13       20.46      4.87 o 
  -3   4  10      280.16      259.11     19.18 o 
  -2   4  10      387.58      385.43     17.08 o 
  -1   4  10      219.00      231.02      7.41 o 
   0   4  10      170.27      154.74     11.86 o 
   1   4  10     1505.92     1590.46     67.78 o 
   2   4  10      459.66      471.09     32.97 o 
   3   4  10      206.64      185.63     10.15 o 
   4   4  10      424.50      441.83     26.96 o 
   5   4  10       49.97       26.07      7.50 o 
   6   4  10       16.69       11.07      7.83 o 
   7   4  10      181.05      172.72     19.36 o 
  -8   5  10        7.57       -1.92     12.40 o 
  -7   5  10       24.20       23.48     13.25 o 
  -6   5  10       57.34       65.73     21.73 o 
  -5   5  10       11.84        9.61      6.27 o 
  -4   5  10      136.91      149.80     11.79 o 
  -3   5  10       25.54       25.34      6.29 o 
  -2   5  10        5.34        7.01      4.52 o 
  -1   5  10      560.32      593.85     30.49 o 
   0   5  10      247.25      249.87     15.77 o 
   1   5  10      120.79      130.36      8.62 o 
   2   5  10       11.15        7.80      4.38 o 
   3   5  10      114.04       99.28     12.40 o 
   4   5  10      683.53      732.78     41.94 o 
   5   5  10        6.97       -2.32      6.06 o 
   6   5  10       24.85       19.03      7.82 o 
  -8   6  10        9.93       13.33     10.40 o 
  -7   6  10      583.98      601.41     27.57 o 
  -6   6  10     1541.27     1671.53    128.94 o 
  -5   6  10       13.63       13.90      5.68 o 
  -4   6  10      531.25      595.81     29.99 o 
  -3   6  10      335.52      320.14     30.28 o 
  -2   6  10      357.33      299.16     30.11 o 
  -1   6  10      159.92      153.28     10.16 o 
   0   6  10      300.31      277.22     11.84 o 
   1   6  10      393.73      436.20     17.05 o 
   2   6  10      661.65      719.14     43.01 o 
   3   6  10       13.97        9.29      5.99 o 
   4   6  10       45.69       44.52     10.76 o 
   5   6  10       97.21       98.25     11.69 o 
  -6   7  10      113.14      115.55     14.80 o 
  -5   7  10       39.88       34.07      7.97 o 
  -4   7  10       38.36       38.55      9.40 o 
  -3   7  10      561.57      573.06     31.95 o 
  -2   7  10      474.45      415.79     26.43 o 
  -1   7  10      690.15      631.76     50.45 o 
   0   7  10      559.96      608.10     56.83 o 
   1   7  10      684.07      709.06     35.41 o 
   2   7  10        2.73        7.85      8.39 o 
   3   7  10      596.76      620.93     34.32 o 
   4   7  10      122.85      118.07     19.39 o 
  -5   8  10      104.96      112.54     18.77 o 
  -4   8  10      226.02      254.95     28.63 o 
  -3   8  10       12.85        9.44      9.93 o 
  -2   8  10        5.36       -4.51      9.13 o 
  -1   8  10       16.66       11.17      8.83 o 
   0   8  10       61.97       50.72      9.70 o 
   1   8  10       20.90        8.69      8.76 o 
   2   8  10       54.29       29.84     14.12 o 
 -10   1  11       96.71       88.86     10.56 o 
  -9   1  11     1116.35     1315.07     59.72 o 
  -8   1  11        9.50        3.15      4.30 o 
  -7   1  11       29.45       23.03      4.17 o 
  -6   1  11      437.75      450.36     11.88 o 
  -5   1  11      539.57      560.44     13.15 o 
  -4   1  11      130.93      114.41      6.74 o 
  -3   1  11        1.84       -0.27      2.96 o 
  -2   1  11      188.16      159.69      5.59 o 
  -1   1  11     4437.76     4508.34    145.90 o 
   0   1  11       29.85       21.44      3.50 o 
   1   1  11       34.57       31.75      3.50 o 
   2   1  11      581.03      588.38     14.41 o 
   3   1  11      211.94      178.38     15.71 o 
   4   1  11      660.91      715.04     19.57 o 
   5   1  11       41.47       38.47      7.49 o 
   6   1  11        1.19       -2.66      6.82 o 
   7   1  11      993.78     1122.51     30.42 o 
 -10   2  11       37.35       23.64     11.08 o 
  -9   2  11      227.34      210.53     16.40 o 
  -8   2  11      140.04      123.30      7.49 o 
  -7   2  11      347.18      351.67     12.49 o 
  -6   2  11      462.97      488.68     21.88 o 
  -5   2  11      207.77      177.90      8.16 o 
  -4   2  11      568.18      533.58     17.28 o 
  -3   2  11      698.60      707.83     17.69 o 
  -2   2  11      284.11      264.90      7.23 o 
  -1   2  11       28.53       22.11      3.62 o 
   0   2  11        3.14        2.19      3.22 o 
   1   2  11       12.23        6.31      4.03 o 
   2   2  11     2165.19     2260.00     70.83 o 
   3   2  11       29.98       26.24      5.11 o 
   4   2  11      253.99      247.51     10.53 o 
   5   2  11     1166.81     1265.29     28.46 o 
   6   2  11       14.74        4.04      7.37 o 
   7   2  11      192.28      187.32     13.01 o 
  -9   3  11      130.30      150.62     24.27 o 
  -8   3  11       48.40       34.53      9.47 o 
  -7   3  11      165.99      149.43     13.06 o 
  -6   3  11      237.58      243.42     10.22 o 
  -5   3  11       39.70       30.11      3.36 o 
  -4   3  11      247.78      225.05      6.95 o 
  -3   3  11      181.30      170.29      9.17 o 
  -2   3  11       60.86       50.27      3.16 o 
  -1   3  11      274.16      266.44      9.03 o 
   0   3  11       40.89       35.50      3.93 o 
   1   3  11      421.89      418.82     21.76 o 
   2   3  11      256.18      245.49      9.69 o 
   3   3  11       98.08       87.77      6.78 o 
   4   3  11       80.10       80.02      8.51 o 
   5   3  11       44.02       34.85      7.43 o 
   6   3  11       34.92       24.84      7.26 o 
  -9   4  11      114.50      101.01     14.31 o 
  -8   4  11       47.53       37.70     11.37 o 
  -7   4  11       22.50       11.37     10.53 o 
  -6   4  11      449.78      458.01     32.30 o 
  -5   4  11       17.02       10.69      7.95 o 
  -4   4  11      208.47      185.43     11.68 o 
  -3   4  11      370.38      353.49     22.13 o 
  -2   4  11      265.52      262.06     10.26 o 
  -1   4  11        1.78       -2.85      3.26 o 
   0   4  11      193.98      190.28     11.96 o 
   1   4  11       79.96       74.39      5.79 o 
   2   4  11     1083.83     1157.30     44.08 o 
   3   4  11        5.76       10.68      5.56 o 
   4   4  11      303.57      309.52     23.46 o 
   5   4  11      518.21      628.47     25.16 o 
   6   4  11        2.39        3.94      7.06 o 
  -8   5  11        6.58       -7.29     10.75 o 
  -7   5  11        3.76        2.21      8.41 o 
  -6   5  11      338.93      413.71     53.43 o 
  -5   5  11       97.57      106.85     16.85 o 
  -4   5  11      149.16      145.54     25.77 o 
  -3   5  11        6.71        4.95      4.70 o 
  -2   5  11       29.47       19.05      6.04 o 
  -1   5  11     2717.46     3013.65    156.13 o 
   0   5  11       80.71       77.75      5.01 o 
   1   5  11       68.93       62.69      6.90 o 
   2   5  11      379.93      412.00     22.27 o 
   3   5  11      160.71      114.00      9.01 o 
   4   5  11      329.27      320.89     13.66 o 
   5   5  11       40.18       32.98      6.94 o 
  -7   6  11      206.23      196.07     23.49 o 
  -6   6  11        6.59        9.81      9.07 o 
  -5   6  11       14.39        6.50      8.25 o 
  -4   6  11       17.22        7.03      6.36 o 
  -3   6  11       53.09       41.08      7.41 o 
  -2   6  11        0.23       -0.82      6.99 o 
  -1   6  11      168.43      161.40     17.39 o 
   0   6  11      294.80      301.40     17.19 o 
   1   6  11      120.59      124.67     22.77 o 
   2   6  11      257.16      246.88     24.92 o 
   3   6  11       43.20       27.91      6.26 o 
   4   6  11       59.63       49.13      7.67 o 
  -6   7  11       19.55       19.70     10.07 o 
  -5   7  11       19.82       16.59     10.30 o 
  -4   7  11       26.48        9.59      9.33 o 
  -3   7  11      163.67      182.26     33.12 o 
  -2   7  11        4.91        2.79      6.48 o 
  -1   7  11      537.40      612.56     65.06 o 
   0   7  11      191.34      194.83     25.37 o 
   1   7  11      149.76      116.29     12.40 o 
   2   7  11       10.75        4.22      8.59 o 
   3   7  11        5.24        3.08     10.16 o 
  -4   8  11      216.94      270.67     37.84 o 
  -3   8  11      228.89      231.52     29.64 o 
  -2   8  11        4.20        4.83      8.88 o 
  -1   8  11        1.30       -7.87      9.17 o 
   0   8  11       40.69       30.75     14.28 o 
   1   8  11       60.24       60.79     34.97 o 
  -9   0  12     1904.84     1887.27    180.14 o 
  -8   0  12       67.54       32.77      6.34 o 
  -7   0  12        6.03       -0.01      6.78 o 
  -6   0  12       18.15       12.82     10.33 o 
  -5   0  12     1088.42     1188.74     39.32 o 
  -4   0  12     1578.10     1616.70     77.15 o 
  -3   0  12      787.62      808.78     36.92 o 
  -2   0  12     3481.95     3422.63    171.67 o 
  -1   0  12     1219.18     1113.43     48.21 o 
   0   0  12     1470.58     1412.17     57.17 o 
   1   0  12     2530.34     2665.43    195.41 o 
   2   0  12      897.13      809.96     26.46 o 
   3   0  12      799.27      872.08     28.62 o 
   4   0  12     2626.93     2630.41     72.42 o 
   5   0  12       39.71       39.62      9.59 o 
   6   0  12      330.27      305.16     18.90 o 
  -9   1  12       33.00       26.78      7.41 o 
  -8   1  12     1036.87     1109.67     34.21 o 
  -7   1  12       35.61       34.67      5.41 o 
  -6   1  12       55.02       44.86      4.70 o 
  -5   1  12       34.71       23.01      3.31 o 
  -4   1  12      100.08       73.60      4.39 o 
  -3   1  12      182.62      174.00     10.18 o 
  -2   1  12        4.61        3.21      3.12 o 
  -1   1  12      156.79      134.86      7.88 o 
   0   1  12      985.95      961.36     27.28 o 
   1   1  12      353.03      346.13     14.41 o 
   2   1  12        7.80        6.16      4.35 o 
   3   1  12        0.98        0.67      4.55 o 
   4   1  12       11.07        1.04      5.41 o 
   5   1  12       99.99       74.81      8.08 o 
   6   1  12       23.26       15.16      8.82 o 
  -9   2  12       69.45       55.05     12.85 o 
  -8   2  12       31.15       27.20      9.15 o 
  -7   2  12        3.05        1.08      5.76 o 
  -6   2  12      273.84      285.70     13.75 o 
  -5   2  12       56.95       51.88      4.18 o 
  -4   2  12       13.62        9.57      4.12 o 
  -3   2  12      349.20      335.06      9.35 o 
  -2   2  12       18.20        9.97      3.43 o 
  -1   2  12        8.01        3.03      3.52 o 
   0   2  12       40.69       38.11      4.81 o 
   1   2  12        0.06       -0.17      3.71 o 
   2   2  12      385.23      362.22      9.14 o 
   3   2  12        2.99        0.56      4.75 o 
   4   2  12       79.09       55.28      6.33 o 
   5   2  12      161.75      188.48     10.77 o 
   6   2  12        0.04       -3.31      7.33 o 
  -9   3  12       54.77       49.51     12.13 o 
  -8   3  12     1018.16     1126.51     39.62 o 
  -7   3  12     1078.76     1075.45     68.66 o 
  -6   3  12      277.99      280.86     21.49 o 
  -5   3  12        0.25       -0.84      5.51 o 
  -4   3  12      312.89      314.07      8.92 o 
  -3   3  12      830.52      929.32     26.27 o 
  -2   3  12        4.35        0.46      3.00 o 
  -1   3  12     2652.34     2713.26     63.71 o 
   0   3  12     6050.24     6422.44    189.68 o 
   1   3  12      532.52      528.38     28.58 o 
   2   3  12      590.39      603.41     30.10 o 
   3   3  12      129.95      125.31      7.18 o 
   4   3  12       56.19       45.24      9.84 o 
   5   3  12      321.14      330.29     13.65 o 
   6   3  12      368.23      441.90     17.10 o 
  -8   4  12        1.98        7.08     13.08 o 
  -7   4  12        3.17       -1.44      9.16 o 
  -6   4  12      465.14      452.90     19.89 o 
  -5   4  12      512.38      530.76     21.16 o 
  -4   4  12      580.78      575.01     21.42 o 
  -3   4  12       98.05       73.10     10.04 o 
  -2   4  12      110.84       87.46      5.95 o 
  -1   4  12     1028.60     1071.74     32.89 o 
   0   4  12     1130.46     1191.50     59.08 o 
   1   4  12        4.63        5.46      4.05 o 
   2   4  12        1.01        3.16      4.15 o 
   3   4  12      383.28      400.26     13.53 o 
   4   4  12      542.03      572.06     17.12 o 
   5   4  12      107.36      101.19     10.17 o 
  -8   5  12       21.19       11.25     11.42 o 
  -7   5  12        7.20        3.64      8.99 o 
  -6   5  12      169.79      163.12     14.31 o 
  -5   5  12       52.90       45.43     10.04 o 
  -4   5  12       22.79       18.13      9.38 o 
  -3   5  12       13.86        8.93      6.62 o 
  -2   5  12      189.95      179.09     13.17 o 
  -1   5  12      337.11      344.73     16.19 o 
   0   5  12      152.77      144.77      8.37 o 
   1   5  12       10.63        6.40      4.73 o 
   2   5  12      103.59       96.81     12.43 o 
   3   5  12        2.25       10.99      6.30 o 
   4   5  12        1.07       -1.14      7.41 o 
   5   5  12       28.86       31.29      7.70 o 
  -7   6  12       10.57        1.20      9.87 o 
  -6   6  12       98.38       99.86      9.70 o 
  -5   6  12      250.01      285.52     38.83 o 
  -4   6  12      428.35      417.75     29.44 o 
  -3   6  12      594.47      691.67     71.99 o 
  -2   6  12      378.75      359.68     19.97 o 
  -1   6  12      235.70      227.21     22.50 o 
   0   6  12      235.83      202.89     16.98 o 
   1   6  12      266.27      207.42     15.26 o 
   2   6  12      709.23      759.26     49.43 o 
   3   6  12      162.31      158.06     11.46 o 
   4   6  12      480.97      488.19     47.04 o 
  -5   7  12      100.03       98.21     21.81 o 
  -4   7  12       87.35       97.87     14.27 o 
  -3   7  12       19.99       18.15      8.78 o 
  -2   7  12       21.07       27.09      7.80 o 
  -1   7  12        3.78        4.27     16.15 o 
   0   7  12      181.80      166.83     42.95 o 
   1   7  12      197.29      162.44     15.56 o 
   2   7  12       50.41       41.16     11.25 o 
  -3   8  12      175.75      215.97     33.87 o 
  -2   8  12       99.01       78.92     11.42 o 
  -1   8  12      120.14      117.46     23.61 o 
   0   8  12       85.68       83.11     29.90 o 
  -9   1  13      328.53      299.96     19.38 o 
  -8   1  13     1162.17     1283.32     44.13 o 
  -7   1  13       15.04        3.56      4.82 o 
  -6   1  13      351.62      357.51     14.26 o 
  -5   1  13       13.63        5.87      3.85 o 
  -4   1  13        5.03        7.59      5.01 o 
  -3   1  13      232.88      218.13      9.41 o 
  -2   1  13      110.67      104.92      6.81 o 
  -1   1  13      609.45      573.72     15.99 o 
   0   1  13     1334.10     1364.38     35.93 o 
   1   1  13      100.08       92.68      5.29 o 
   2   1  13       15.04       10.94      5.13 o 
   3   1  13       86.20       86.98      7.33 o 
   4   1  13        0.71       -1.51      5.22 o 
   5   1  13      717.85      736.26     19.95 o 
   6   1  13        0.66        9.11      8.59 o 
  -9   2  13       74.32       64.53     11.27 o 
  -8   2  13       42.08       37.56      9.79 o 
  -7   2  13      201.20      209.19     13.83 o 
  -6   2  13     1515.26     1720.49     46.67 o 
  -5   2  13        7.95        2.00      3.55 o 
  -4   2  13        0.00       -0.63      3.58 o 
  -3   2  13     3148.81     3353.19     59.34 o 
  -2   2  13       57.53       48.94      4.78 o 
  -1   2  13      284.42      261.09     10.05 o 
   0   2  13        6.56        6.37      4.69 o 
   1   2  13      248.36      255.74      9.56 o 
   2   2  13     1432.35     1575.74     46.24 o 
   3   2  13        0.01       -4.87      5.64 o 
   4   2  13        3.59        7.17      6.30 o 
   5   2  13      496.60      490.37     16.62 o 
   6   2  13        0.02       -5.01      7.28 o 
  -8   3  13        2.75        7.68     10.06 o 
  -7   3  13        7.92       -1.18      7.99 o 
  -6   3  13        1.29       -2.38      7.37 o 
  -5   3  13        9.47       10.12      7.16 o 
  -4   3  13       22.19       15.70      4.71 o 
  -3   3  13       15.91       10.99      3.72 o 
  -2   3  13       24.74       17.44      4.06 o 
  -1   3  13       49.27       38.07      4.72 o 
   0   3  13       17.07       10.37      4.49 o 
   1   3  13       96.34       91.92      6.85 o 
   2   3  13       15.85        7.98      5.22 o 
   3   3  13      119.96      109.45      8.58 o 
   4   3  13       27.85       23.35      6.94 o 
   5   3  13      172.77      185.72     10.39 o 
  -8   4  13       22.89       20.21     13.21 o 
  -7   4  13       64.37       74.27     20.61 o 
  -6   4  13      718.30      792.23     30.05 o 
  -5   4  13      100.57       86.16     15.11 o 
  -4   4  13       20.84       15.11      8.92 o 
  -3   4  13     1150.57     1183.14     36.99 o 
  -2   4  13       67.89       57.18      6.09 o 
  -1   4  13        8.06       -3.61      3.61 o 
   0   4  13       11.12        8.69      4.48 o 
   1   4  13      114.68      118.38      7.66 o 
   2   4  13      557.80      573.72     29.18 o 
   3   4  13       26.08       17.01      6.83 o 
   4   4  13        0.20        2.73      6.06 o 
   5   4  13      129.07      120.89     10.81 o 
  -7   5  13        1.36       -4.25     13.17 o 
  -6   5  13      271.28      302.58     19.66 o 
  -5   5  13        1.94        4.95      8.27 o 
  -4   5  13        1.02       -9.00     10.18 o 
  -3   5  13      103.92      105.60     12.07 o 
  -2   5  13       48.26       22.71     11.59 o 
  -1   5  13      653.74      656.87     59.26 o 
   0   5  13      707.75      733.94     74.13 o 
   1   5  13       56.96       49.95      7.56 o 
   2   5  13       44.56       28.37      6.98 o 
   3   5  13      100.42      112.61      9.67 o 
   4   5  13       33.86       19.13      8.32 o 
  -6   6  13      173.44      194.46     19.86 o 
  -5   6  13      199.05      220.65     18.23 o 
  -4   6  13       72.63       70.22     11.21 o 
  -3   6  13      717.43      706.86     28.13 o 
  -2   6  13      489.74      492.91     21.34 o 
  -1   6  13      270.83      276.36     18.10 o 
   0   6  13      191.00      182.31     15.93 o 
   1   6  13       57.52       45.87     13.16 o 
   2   6  13      211.96      185.73     32.14 o 
   3   6  13      133.86       95.67     14.39 o 
  -4   7  13        8.32        4.39      9.36 o 
  -3   7  13       30.24       32.69     11.83 o 
  -2   7  13        9.79       -9.82     12.24 o 
  -1   7  13       48.71       56.21     13.62 o 
   0   7  13      362.31      372.86     35.37 o 
   1   7  13        3.98      -13.30     14.26 o 
  -9   0  14        1.64        5.61     11.84 o 
  -8   0  14      414.47      382.49     33.40 o 
  -7   0  14       31.60       38.52      7.51 o 
  -6   0  14       26.94       11.59      6.50 o 
  -5   0  14      826.24      939.33     49.68 o 
  -4   0  14     2257.22     2336.00    103.17 o 
  -3   0  14      148.98      160.57     13.81 o 
  -2   0  14      230.25      195.89     19.75 o 
  -1   0  14      607.53      612.23     49.58 o 
   0   0  14        8.92        3.14      5.49 o 
   1   0  14      120.11      102.34     10.25 o 
   2   0  14      162.24      220.26     20.96 o 
   3   0  14      585.77      582.69     23.82 o 
   4   0  14       45.61       30.96     10.46 o 
   5   0  14      338.79      370.14     37.56 o 
  -9   1  14       53.75       36.93      9.31 o 
  -8   1  14       71.12       55.47      8.05 o 
  -7   1  14        0.07       -1.33      4.61 o 
  -6   1  14      171.58      164.65      7.38 o 
  -5   1  14        4.06        3.52      3.93 o 
  -4   1  14       85.26       73.08      5.63 o 
  -3   1  14       87.40       68.90      5.75 o 
  -2   1  14       24.55       22.52      4.76 o 
  -1   1  14      170.35      150.78      7.32 o 
   0   1  14      188.44      165.49      8.44 o 
   1   1  14      182.66      169.17      8.38 o 
   2   1  14      291.17      279.88     10.71 o 
   3   1  14       10.65        9.73      6.12 o 
   4   1  14      256.06      271.16     12.31 o 
   5   1  14        0.14       -1.68      7.39 o 
  -8   2  14        9.68       -4.58     11.32 o 
  -7   2  14       10.58       -1.67     10.13 o 
  -6   2  14       57.77       46.28     12.76 o 
  -5   2  14       52.63       47.59      6.74 o 
  -4   2  14      135.30      120.10      7.21 o 
  -3   2  14      184.96      186.41      7.82 o 
  -2   2  14       82.01       76.56      5.61 o 
  -1   2  14        0.05       -3.20      4.20 o 
   0   2  14        3.15        0.99      4.73 o 
   1   2  14       20.82       15.39      4.07 o 
   2   2  14      102.19       83.26      7.34 o 
   3   2  14      142.13      143.37      9.56 o 
   4   2  14        2.68       -3.91      7.31 o 
   5   2  14        4.38        1.17      7.85 o 
  -8   3  14      287.86      307.85     19.43 o 
  -7   3  14      482.73      531.47     23.46 o 
  -6   3  14      566.41      635.58     28.91 o 
  -5   3  14       10.02       15.98      7.92 o 
  -4   3  14      201.37      175.45     12.53 o 
  -3   3  14      151.78      139.62      8.64 o 
  -2   3  14       19.09       14.35      4.36 o 
  -1   3  14      246.42      231.57      9.28 o 
   0   3  14       58.12       49.62      5.77 o 
   1   3  14      173.07      165.64      9.00 o 
   2   3  14      899.15      944.60     32.65 o 
   3   3  14      146.05      142.09      9.97 o 
   4   3  14     1438.45     1733.65     53.03 o 
   5   3  14       20.00       16.94      8.19 o 
  -7   4  14       96.37       66.70     18.02 o 
  -6   4  14       55.40       48.66     10.56 o 
  -5   4  14      341.35      346.78     19.55 o 
  -4   4  14      385.51      381.24     30.06 o 
  -3   4  14        9.89        4.48      7.93 o 
  -2   4  14      995.04      987.80     33.20 o 
  -1   4  14       75.24       52.60      8.84 o 
   0   4  14       27.57       28.27      5.43 o 
   1   4  14      107.08       97.13      8.18 o 
   2   4  14      146.45      145.72     15.19 o 
   3   4  14       84.61       77.81      9.07 o 
   4   4  14       27.68       12.20      8.89 o 
  -7   5  14        4.60      -11.37     14.48 o 
  -6   5  14        7.24        4.52     10.21 o 
  -5   5  14       71.25       70.59     10.45 o 
  -4   5  14        3.99        3.61      9.15 o 
  -3   5  14       46.34       26.98     11.51 o 
  -2   5  14       71.56       41.00     12.30 o 
  -1   5  14       33.52       19.67      8.66 o 
   0   5  14      195.26      168.08     22.77 o 
   1   5  14       55.08       35.14     14.34 o 
   2   5  14      118.65      101.95     10.98 o 
   3   5  14       24.97       20.15      8.68 o 
  -5   6  14      162.02      159.67     19.11 o 
  -4   6  14      365.82      336.79     18.87 o 
  -3   6  14      134.54      133.47     15.66 o 
  -2   6  14       65.47       49.61     13.11 o 
  -1   6  14       65.38       67.33     13.85 o 
   0   6  14        0.07       -9.07     11.62 o 
   1   6  14       24.80       26.98     10.33 o 
   2   6  14      103.16       95.19     13.04 o 
  -3   7  14      129.46      108.77     16.47 o 
  -2   7  14      171.19      180.46     16.47 o 
  -1   7  14      330.37      350.88     28.83 o 
  -8   1  15      576.83      680.25     32.49 o 
  -7   1  15       25.46       17.38      7.01 o 
  -6   1  15      210.04      218.42      8.88 o 
  -5   1  15      505.54      525.11     12.36 o 
  -4   1  15       65.78       52.82      5.50 o 
  -3   1  15      567.44      606.23     13.60 o 
  -2   1  15        0.99        1.57      4.05 o 
  -1   1  15        4.51        2.56      3.67 o 
   0   1  15     2018.04     2175.69     38.47 o 
   1   1  15       51.86       43.80      5.89 o 
   2   1  15       24.48       14.29      6.05 o 
   3   1  15      389.78      405.48     14.02 o 
   4   1  15        0.23       -3.50      7.34 o 
  -8   2  15      233.31      234.85     18.10 o 
  -7   2  15      179.10      173.16     13.32 o 
  -6   2  15      113.51      129.07     13.93 o 
  -5   2  15      146.94      152.78     12.76 o 
  -4   2  15       45.95       40.89      5.29 o 
  -3   2  15      966.43     1002.63     21.52 o 
  -2   2  15      481.70      490.39     13.58 o 
  -1   2  15       77.77       65.30      5.91 o 
   0   2  15       14.64       10.69      5.26 o 
   1   2  15        7.86        6.85      6.17 o 
   2   2  15      281.49      286.81     11.87 o 
   3   2  15     1063.96     1200.26     41.28 o 
   4   2  15       85.98       67.64      9.51 o 
  -7   3  15        7.86        2.67     10.22 o 
  -6   3  15       54.13       62.55     12.44 o 
  -5   3  15      136.32      115.86     12.55 o 
  -4   3  15       85.32       71.60     13.24 o 
  -3   3  15       39.89       24.57      8.71 o 
  -2   3  15       15.27       10.56      6.94 o 
  -1   3  15      204.92      198.55      8.75 o 
   0   3  15      169.83      158.37     10.96 o 
   1   3  15      130.10      112.01      7.70 o 
   2   3  15       36.29       18.39      7.56 o 
   3   3  15      153.94      164.86     15.91 o 
   4   3  15       89.14       74.87      9.18 o 
  -7   4  15       18.89       19.05     12.03 o 
  -6   4  15       15.43       19.61     11.03 o 
  -5   4  15      187.01      196.08     15.46 o 
  -4   4  15      156.63      122.04     13.17 o 
  -3   4  15      377.47      409.96     19.46 o 
  -2   4  15      207.45      205.74     16.38 o 
  -1   4  15        3.86       -3.74     11.43 o 
   0   4  15        4.31       -4.11      7.15 o 
   1   4  15        2.29       -7.75      8.13 o 
   2   4  15      353.08      362.58     29.52 o 
   3   4  15      594.10      661.58     19.64 o 
  -6   5  15      117.16      127.68     31.37 o 
  -5   5  15      315.24      335.00     19.98 o 
  -4   5  15       32.48       22.86     10.74 o 
  -3   5  15      241.00      259.92     16.98 o 
  -2   5  15       10.45        3.09     11.88 o 
  -1   5  15       14.50        5.80      9.48 o 
   0   5  15     1106.89     1156.19     78.59 o 
   1   5  15       63.22       59.30     14.61 o 
   2   5  15       48.43       30.92     16.94 o 
  -4   6  15       23.61       29.08     24.83 o 
  -3   6  15        6.02        1.80     13.03 o 
  -2   6  15       61.63       45.89     14.24 o 
  -1   6  15      105.78       76.71     16.60 o 
   0   6  15       49.32       51.12     11.10 o 
  -8   0  16      320.73      338.67     19.99 o 
  -7   0  16      191.85      154.23     13.93 o 
  -6   0  16       28.12       22.60      7.92 o 
  -5   0  16      768.42      780.80     23.88 o 
  -4   0  16      730.02      762.58     32.52 o 
  -3   0  16     1929.75     2077.93    106.14 o 
  -2   0  16        0.25        2.23      5.98 o 
  -1   0  16      741.85      744.82     27.22 o 
   0   0  16      161.01      186.49     13.59 o 
   1   0  16      256.44      262.46     15.68 o 
   2   0  16     1366.64     1438.29     43.52 o 
   3   0  16      172.75      154.00     16.60 o 
   4   0  16       28.65        7.54     11.77 o 
  -7   1  16      126.66      132.40     10.90 o 
  -6   1  16      437.77      455.33     21.07 o 
  -5   1  16       52.87       37.88      6.01 o 
  -4   1  16        1.77        4.59      4.75 o 
  -3   1  16        1.46        2.96      5.65 o 
  -2   1  16      221.89      218.33      7.98 o 
  -1   1  16      222.38      215.50      9.20 o 
   0   1  16       62.39       58.82      6.85 o 
   1   1  16       78.55       90.03     10.42 o 
   2   1  16      240.58      279.76     12.85 o 
   3   1  16        3.52       -3.96      7.91 o 
  -7   2  16        6.55       13.29      8.40 o 
  -6   2  16       14.62       13.69     11.12 o 
  -5   2  16      200.38      222.32     22.61 o 
  -4   2  16        6.85       -0.81      6.07 o 
  -3   2  16      128.14      122.38      7.76 o 
  -2   2  16       39.71       27.27      6.35 o 
  -1   2  16       12.29        8.30      5.65 o 
   0   2  16        0.22       -0.86      5.75 o 
   1   2  16        9.03       10.95      7.55 o 
   2   2  16       52.66       47.64      8.26 o 
   3   2  16      279.19      294.45     13.90 o 
  -7   3  16      251.00      267.34     22.16 o 
  -6   3  16      937.95     1100.05     46.40 o 
  -5   3  16       21.67       22.29      9.63 o 
  -4   3  16        0.69       -7.14      8.52 o 
  -3   3  16      440.28      401.01     19.46 o 
  -2   3  16     2029.47     2270.27     54.24 o 
  -1   3  16      333.86      306.46     13.67 o 
   0   3  16      681.64      753.23     20.73 o 
   1   3  16      453.25      452.70     17.28 o 
   2   3  16      726.48      819.03     22.84 o 
   3   3  16        4.34       -7.57      7.57 o 
  -6   4  16        7.29        4.68     10.76 o 
  -5   4  16      101.13      101.47     13.68 o 
  -4   4  16       12.86        0.49     10.28 o 
  -3   4  16     1103.88     1210.01     62.12 o 
  -2   4  16       74.43       66.86     11.67 o 
  -1   4  16       28.57       34.72     12.68 o 
   0   4  16      217.84      227.07     50.53 o 
   1   4  16      104.31       92.53     11.27 o 
   2   4  16      371.48      385.54     17.86 o 
  -5   5  16       26.73       12.07     12.44 o 
  -4   5  16       94.35       72.99     13.57 o 
  -3   5  16       91.33       96.99     13.01 o 
  -2   5  16        8.08        7.73     12.74 o 
  -1   5  16        0.64       15.49     13.36 o 
   0   5  16      229.04      213.10     18.54 o 
   1   5  16       10.75       12.33     15.10 o 
  -7   1  17      117.40      118.21     10.34 o 
  -6   1  17      171.47      152.74     11.93 o 
  -5   1  17      440.05      471.09     14.72 o 
  -4   1  17       22.37       13.39      5.88 o 
  -3   1  17       10.43        8.90      5.47 o 
  -2   1  17      103.98      107.13      7.89 o 
  -1   1  17        1.88        4.30      5.27 o 
   0   1  17      278.47      270.20     12.03 o 
   1   1  17      262.84      294.11     12.55 o 
   2   1  17      182.78      213.98     11.87 o 
  -6   2  17       93.08       90.42     11.47 o 
  -5   2  17      925.32     1086.77     36.91 o 
  -4   2  17       34.36       23.07     12.03 o 
  -3   2  17       21.89       17.94      7.83 o 
  -2   2  17      622.08      681.22     18.07 o 
  -1   2  17      272.18      277.68      9.83 o 
   0   2  17        0.75        0.07      7.61 o 
   1   2  17      167.15      160.16     13.76 o 
   2   2  17        1.73       -5.34      8.95 o 
  -6   3  17        0.87       -9.22      9.22 o 
  -5   3  17        0.71       -8.46     12.25 o 
  -4   3  17       25.57       15.78     10.35 o 
  -3   3  17       27.20       29.25     12.67 o 
  -2   3  17        0.02       -0.03      9.58 o 
  -1   3  17        6.05        6.71      7.55 o 
   0   3  17        0.85       -4.10      7.87 o 
   1   3  17       16.34       13.82      8.19 o 
  -5   4  17      425.67      470.98     26.83 o 
  -4   4  17        6.47        6.38     11.56 o 
  -3   4  17      141.70      145.03     15.94 o 
  -2   4  17      178.11      187.26     16.10 o 
  -1   4  17      113.10      111.29     22.85 o 
   0   4  17       19.38       17.14     12.60 o 
  -6   0  18      269.30      256.72     18.53 o 
  -5   0  18        0.04       -6.59      6.59 o 
  -4   0  18      529.12      605.69     27.64 o 
  -3   0  18     1397.42     1613.66     40.60 o 
  -2   0  18      310.83      278.54     25.36 o 
  -1   0  18        0.27       -7.28     11.11 o 
   0   0  18      392.62      374.46     19.00 o 
   1   0  18        3.67       -1.54      9.42 o 
  -6   1  18        4.84        6.42      8.15 o 
  -5   1  18      120.25      122.70     10.99 o 
  -4   1  18       12.45       -0.45      6.53 o 
  -3   1  18        8.16        3.77      7.49 o 
  -2   1  18       56.27       41.68      7.08 o 
  -1   1  18       30.52       27.13      8.11 o 
   0   1  18      169.46      136.12     10.01 o 
   1   1  18       61.13       52.33      8.01 o 
  -5   2  18       50.08       23.48     14.18 o 
  -4   2  18      131.16      126.71     25.97 o 
  -3   2  18       47.87       52.58     14.98 o 
  -2   2  18       81.19       68.35     11.91 o 
  -1   2  18        1.84      -11.83     11.83 o 
   0   2  18       15.20        9.30      7.71 o 
   1   2  18        0.34       -8.64      8.64 o 
  -4   3  18       74.41       75.37     13.10 o 
  -3   3  18       37.40       19.72     11.64 o 
  -2   3  18       83.15       63.72     14.84 o 
  -1   3  18       38.74       38.90     12.61 o 
   0   3  18      643.30      641.86     43.49 o 
  -4   1  19      139.44      146.24     15.49 o 
  -3   1  19      109.79      115.91      8.92 o 
  -2   1  19      326.48      371.23     14.95 o 
  -1   1  19       51.95       31.66      9.15 o 
                                                 
